# Supplementary material for: Nature’s grip: Unveiling the architecture and proteomics of the adhesive organ of a hill stream catfish, Pterygoplichthys disjunctivus
Source: PLoS One. 2025 Oct 9;20(10):e0333933. doi: 10.1371/journal.pone.0333933 (PMC12510517; doi:10.1371/journal.pone.0333933)
Supplement: S1 Table — Differentially expressed proteins identified at a signal-to-noise ratio of 1.5 or above. A Target FDR (strict) of <0.01, |log2FC| > 1, and p-adjusted value ≤ 0.05 were considered. Abbreviation: OS, species; OX, taxonomic identifier; GN, gene name; pI, isoelectric point; MW, molecular weight (kDa). a Peptide label peptide number sequence matching a protein. b SC%; sequence score percentage shows the proportion of amino acids in a protein sequence that were found in the sequenced peptides. c Proteins values considered significant (p-adjusted value ≤ 0.05). d Fold change is measured as ≤1. (XLSX) [file pone.0333933.s001.xlsx]

## Sheet: Sheet1
Table S1. The differentially expressed abundant proteins between Ventral Skin (control) versus Adhesive Organ (sample)
Accession Number	Description (Protein Name; OS, Species; OX, Taxonomic identifier; GN, Gene name)
		Peptidesa	MW [kDa]	pI	SC [%]b	Abundance Ratio Adj. P-Value: (Sample) / (Control)c	(log2)d: (Sample) / (Control)	GO accessions	Function	Data base
A0A3B4E037	Filamin-A-like OS=Pygocentrus nattereri OX=42514 GN=FLNA	25	236	5.97	18	1.11668e-16	6.64	GO:0030036	cytoskeleton organization	UniProtKB (TrEMBL),EMBL-EBI
A0A3P8Y8B9	Heat shock protein 90, alpha (cytosolic), class A member 1, tandem duplicate 2 OS=Esox lucius OX=8010	9	80.8	5.01	16	1.11668e-16	6.64	GO:0005524	ATP binding	UniProtKB (TrEMBL),EMBL-EBI
A0AA88M7B1	Optineurin OS=Tachysurus vachellii OX=175792 GN=Q7C36_015642	2	66.4	5.31	6	1.11668e-16	6.64	NA	NA	UniProtKB (TrEMBL),EMBL-EBI
A0AAE0Q4B5	Apolipoprotein A-I OS=Hemibagrus guttatus OX=175788 GN=QTP70_001696	4	31.2	6.13	6	0.0607051	2.4	NA	NA	UniProtKB (TrEMBL),EMBL-EBI
A0A4W4HRE9	Myosin, light chain 13 OS=Electrophorus electricus OX=8005 GN=myl13	8	20.9	4.89	56	0.268371	1.93	GO:0005509	ion binding	UniProtKB (TrEMBL),EMBL-EBI
A0A2D0T1L1	Neurofilament medium polypeptide OS=Ictalurus punctatus OX=7998 GN=nefma	3	93.7	4.74	5	0.0639374	2.5	GO:0005198	structural molecule activity	UniProtKB (TrEMBL),EMBL-EBI
A0A4W4GRI9	Fibulin-1 OS=Electrophorus electricus OX=8005 GN=fbln1	3	74.1	5.62	6	0.0295026	2.47	GO:0005509	calcium ion binding, Adhesion	UniProtKB (TrEMBL),EMBL-EBI
A0A9D3SAY1	Globin domain-containing protein OS=Hemibagrus wyckioides OX=337641 GN=KOW79_019193	3	22.9	8.38	8	0.125589	2.27	GO:0005344	oxygen carrier activity	UniProtKB (TrEMBL),EMBL-EBI
A0A3B4CW36	Tenascin C OS=Pygocentrus nattereri OX=42514	2	191.1	4.89	2	1.11668e-16	6.64	GO:0001755	neural crest cell migration, adhesion	UniProtKB (TrEMBL),EMBL-EBI
A0A8M3B016	Uncharacterized protein LOC767716 isoform X1 OS=Danio rerio OX=7955 GN=krt1-c5	2	50.2	6.16	4	0.0905531	2.29	GO:0005198	structural molecule activity	UniProtKB (TrEMBL),EMBL-EBI
A0A672M7M3	Myosin-7-like OS=Sinocyclocheilus grahami OX=75366 GN=LOC107560368	35	225.9	5.87	14	1.08175e-07	4.53	GO:0016459	myosin complex, cytoskeletal organization	UniProtKB (TrEMBL),EMBL-EBI
A0A3Q1G091	EMAP like 2 OS=Acanthochromis polyacanthus OX=80966	2	95	7.69	2	1.11668e-16	6.64	NA	NA	UniProtKB (TrEMBL),EMBL-EBI
A0A9D3M589	Myosin-7 OS=Anguilla anguilla OX=7936 GN=ANANG_G00173980	38	222.8	5.67	16	1.11668e-16	6.64	GO:0003774	cytoskeletal organization	UniProtKB (TrEMBL),EMBL-EBI
A0A5N5LHN7	Inter-alpha-trypsin inhibitor heavy chain H2 OS=Pangasianodon hypophthalmus OX=310915 GN=PHYPO_G00088380	3	104.6	7.71	4	7.38165e-09	5.01	GO:0004867	serine-type endopeptidase inhibitor activity	UniProtKB (TrEMBL),EMBL-EBI
A0AAD9DY42	Ferritin OS=Electrophorus voltai OX=2609070 GN=P4O66_007786	3	58.9	6.24	14	1.11668e-16	6.64	NA	NA	UniProtKB (TrEMBL),EMBL-EBI
Q7T1G7	Serotransferrin OS=Carassius cuvieri OX=52617 GN=TF	2	73.9	6.1	2	0.142384	2.15	GO:0005615	extracellular space, Ion binding	UniProtKB (TrEMBL),EMBL-EBI
A0A8T3DA66	Cysteine and glycine-rich protein 1 OS=Albula goreensis OX=1534307 GN=AGOR_G00139990	3	23.7	8.41	15	1.11668e-16	6.64	GO:0046872	metal ion binding	UniProtKB (TrEMBL),EMBL-EBI
A0A8T3CHU6	Mitogen-activated protein kinase OS=Albula goreensis OX=1534307 GN=AGOR_G00228840	2	44.2	6.47	10	1.11668e-16	6.64	GO:0004707	MAP kinase activity	UniProtKB (TrEMBL),EMBL-EBI
A0A671UF95	Prostaglandin reductase 1 OS=Sparus aurata OX=8175 GN=LOC115589231	2	36.8	9.06	5	0.12465	2.09	GO:0005737	cytoplasm	UniProtKB (TrEMBL),EMBL-EBI
A0A9Q1D3L0	creatine kinase OS=Conger conger OX=82655 GN=COCON_G00187250	5	46.5	8.41	11	1.11668e-16	6.64	GO:0005524	ATP binding	UniProtKB (TrEMBL),EMBL-EBI
A0A3Q3EI53	Protein disulfide-isomerase OS=Labrus bergylta OX=56723	4	53.7	6.02	8	0.204145	1.94	GO:0003756	protein disulfide isomerase activity	UniProtKB (TrEMBL),EMBL-EBI
A0AAD9DKW9	Serpin domain-containing protein OS=Electrophorus voltai OX=2609070 GN=P4O66_023111	2	63.3	6.83	3	0.14924	2.06	NA	NA	UniProtKB (TrEMBL),EMBL-EBI
A0A2D0PIR8	Inter-alpha-trypsin inhibitor heavy chain H3 OS=Ictalurus punctatus OX=7998 GN=itih3a.2	5	210.4	5.96	2	0.0452578	2.46	GO:0004867	serine-type endopeptidase inhibitor activity	UniProtKB (TrEMBL),EMBL-EBI
A0A0P7WEZ1	Myosin-6-like (Fragment) OS=Scleropages formosus OX=113540 GN=Z043_122258	25	146	5.94	19	0.0269245	2.61	GO:0003774	cytoskeletal motor activity, cytoskeletal organization	UniProtKB (TrEMBL),EMBL-EBI
A0A8J4XAU3	Fibulin-1 (Fragment) OS=Clarias magur OX=1594786 GN=fbln1	3	70.1	5.17	6	0.00322028	2.77	GO:0005509	calcium ion binding, Adhesion	UniProtKB (TrEMBL),EMBL-EBI
W5KCL9	Keratin, type I cytoskeletal 19-like OS=Astyanax mexicanus OX=7994	8	47.4	6	16	0.0539723	2.16	GO:0005198	structural molecule activity, Keratinization	UniProtKB (TrEMBL),EMBL-EBI
A0A668A7H6	Transcription factor BTF3 OS=Myripristis murdjan OX=586833 GN=LOC115375163	4	17.3	6.35	38	1.11668e-16	6.64	NA	NA	UniProtKB (TrEMBL),EMBL-EBI
A0A8C1UQG5	ATP synthase subunit beta OS=Cyprinus carpio OX=7962	21	55.2	5.17	61	0.265626	2.17	GO:0005524	ATP binding	UniProtKB (TrEMBL),EMBL-EBI
A0A1S3NKA6	Dihydropyrimidinase-related protein 2 OS=Salmo salar OX=8030 GN=LOC106579880	3	63.5	6.62	10	1.11668e-16	6.64	GO:0005737	cytoplasm	UniProtKB (TrEMBL),EMBL-EBI
A0A6P8GSU2	Actin-related protein 3 OS=Clupea harengus OX=7950 GN=LOC105900701	4	47.4	5.88	17	1.11668e-16	6.64	NA	NA	UniProtKB (TrEMBL),EMBL-EBI
A0A9Q1I0N4	Serotransferrin OS=Conger conger OX=82655 GN=COCON_G00088450	2	74.8	7.37	3	0.231711	1.98	GO:0005576	extracellular region, Ion binding	UniProtKB (TrEMBL),EMBL-EBI
A0A3B1IEH5	Tropomyosin 1 OS=Astyanax mexicanus OX=7994 GN=TPM1	9	33	4.72	33	0.0559384	2.57	GO:0003779	actin binding, cytoskeletal oranization	UniProtKB (TrEMBL),EMBL-EBI
A0A0P7WJH6	Peroxiredoxin-2 OS=Scleropages formosus OX=113540 GN=Z043_117832	5	26.6	6.37	26	0.0305007	2.55	GO:0051920	peroxiredoxin activity	UniProtKB (TrEMBL),EMBL-EBI
A0AAD5FQ31	interstitial collagenase (Fragment) OS=Silurus asotus OX=30991 GN=C0J50_16028	2	59.2	6.29	3	1.11668e-16	6.64	NA	NA	UniProtKB (TrEMBL),EMBL-EBI
A0AAD5B7I7	Ig-like domain-containing protein (Fragment) OS=Silurus asotus OX=30991 GN=C0J50_8238	2	16.7	9.17	18	0.303193	2.08	NA	NA	UniProtKB (TrEMBL),EMBL-EBI
A0AA88MUA2	LIM zinc-binding domain-containing protein OS=Tachysurus vachellii OX=175792 GN=Q7C36_011540	2	10.4	9.09	46	0.0352902	2.33	NA	NA	UniProtKB (TrEMBL),EMBL-EBI
A0AAD7RSL1	Glyceraldehyde-3-phosphate dehydrogenase OS=Aldrovandia affinis OX=143900 GN=AAFF_G00119630	5	54.5	6.96	22	1.11668e-16	6.64	NA	NA	UniProtKB (TrEMBL),EMBL-EBI
A0A5N5JTK4	Complement component C9 OS=Pangasianodon hypophthalmus OX=310915 GN=PHYPO_G00160560	6	66	5.73	7	0.131499	2.18	GO:0005576	extracellular region	UniProtKB (TrEMBL),EMBL-EBI
A0A3B4BXK8	Heat shock protein beta-1 OS=Pygocentrus nattereri OX=42514	4	26.5	9	17	0.171219	1.96	GO:0005634	nucleus, ATP binding	UniProtKB (TrEMBL),EMBL-EBI
A0A3Q1B7Q8	Neuroblast differentiation-associated protein AHNAK-like OS=Amphiprion ocellaris OX=80972	17	789.2	5.43	14	0.123268	2.13	NA	NA	UniProtKB (TrEMBL),EMBL-EBI
A0A5N5JWC6	FYVE-type domain-containing protein OS=Pangasianodon hypophthalmus OX=310915 GN=PHYPO_G00159810	2	131.9	6.05	2	1.11668e-16	6.64	GO:0046872	ion binding	UniProtKB (TrEMBL),EMBL-EBI
A0A9D3THT1	IF rod domain-containing protein OS=Megalops atlanticus OX=7932 GN=MATL_G00014430	11	44.9	5.31	21	0.0574484	2.42	GO:0005198	structural molecule activity	UniProtKB (TrEMBL),EMBL-EBI
A0A3B4C6W9	Hemoglobin cathodic subunit beta-like OS=Pygocentrus nattereri OX=42514	4	15.8	8.44	16	0.0457919	2.15	GO:0005344	oxygen carrier activity	UniProtKB (TrEMBL),EMBL-EBI
