# Supplementary material for: Nature’s grip: Unveiling the architecture and proteomics of the adhesive organ of a hill stream catfish, Pterygoplichthys disjunctivus
Source: PLoS One. 2025 Oct 9;20(10):e0333933. doi: 10.1371/journal.pone.0333933 (PMC12510517; doi:10.1371/journal.pone.0333933)
Supplement: S2 Table — Differentially expressed proteins were identified using a signal-to-noise ratio of 1.5 or above. A Target FDR (strict) of <0.01, |log2FC| > 1, and p-adjusted value ≤ 0.05 were considered. Abbreviation: OS, species; OX, taxonomic identifier; GN gene name; pI, isoelectric point; MW, molecular weight (kDa). a Peptide label peptide number sequence matching a protein. b SC%; sequence score percentage shows the proportion of amino acids in a protein sequence that were found in the sequenced peptides. c Proteins values considered significant (p-adjusted value ≤ 0.05). d Fold change is measured as ≤1. (XLSX) [file pone.0333933.s002.xlsx]

## Sheet: Sheet1
Table S2. The differentially expressed depleted proteins between Ventral Skin (control) versus Adhesive Organ (sample)
Accession Number	Description (Protein Name; OS, Species; OX, Taxonomic identifier; GN, Gene name)
		Peptidesa	MW [kDa]	pI	SC [%]b	Abundance Ratio Adj. P-Value: (Sample) / (Control)c	(log2)d: (Sample) / (Control)	GO accessions	Function	Data base
A0AA47M5W1	Intermediate filament protein ON3 OS=Merluccius polli OX=89951 GN=ION3_2	14	117.8	5.57	9	0.112211	-1.42	NA	NA	UniProtKB (TrEMBL),EMBL-EBI
A0A8M9PVN0	Myosin heavy chain, fast skeletal muscle-like OS=Danio rerio OX=7955 GN=LOC100537594	6	123.4	6.65	6	0.107251	-1.2	GO:0003774	cytoskeletal motor activity	UniProtKB (TrEMBL),EMBL-EBI
A0AA88NRP5	LRRNT domain-containing protein OS=Channa striata OX=64152 GN=Q5P01_001834	4	78.6	8.72	4	0.0103546	-2.03	NA	NA	UniProtKB (TrEMBL),EMBL-EBI
A0A5N5PIY9	IF rod domain-containing protein OS=Pangasianodon hypophthalmus OX=310915 GN=PHYPO_G00196970	9	52	4.79	13	0.00043655	-2.65	GO:0005882	intermediate filament	UniProtKB (TrEMBL),EMBL-EBI
A0A6P6L169	Collagen alpha-1(VI) chain-like isoform X1 OS=Carassius auratus OX=7957 GN=LOC113055322	3	107.1	6.21	4	1.11668e-16	-6.64	GO:0005581	collagen trimer	UniProtKB (TrEMBL),EMBL-EBI
A0A4Z2C1B8	Fibrillar collagen NC1 domain-containing protein OS=Takifugu bimaculatus OX=433685 GN=fugu_015636	2	136.6	5.63	2	5.86856e-11	-4.54	GO:0005201	extracellular matrix structural constituent	UniProtKB (TrEMBL),EMBL-EBI
A0A8C4G2N3	Collagen, type XII, alpha 1a OS=Denticeps clupeoides OX=299321 GN=COL12A1	8	157.3	5.59	7	2.4459e-06	-2.72	GO:0005576	extracellular region	UniProtKB (TrEMBL),EMBL-EBI
A0A8C4X632	Thread biopolymer filament subunit alpha-like OS=Erpetoichthys calabaricus OX=27687 GN=LOC114649990	2	60.1	6.04	2	0.00225258	-2.35	GO:0005882	intermediate filament	UniProtKB (TrEMBL),EMBL-EBI
A0A6P8GE37	Collagen alpha-1(XII) chain isoform X1 OS=Clupea harengus OX=7950 GN=col12a1b	12	383.6	5.53	3	0.00355738	-2.25	GO:0005576	extracellular region	UniProtKB (TrEMBL),EMBL-EBI
A0A3Q3T335	Myosin heavy chain, fast skeletal muscle-like OS=Mastacembelus armatus OX=205130	49	218.9	5.81	21	0.00150104	-2.15	GO:0003774	cytoskeletal motor activity	UniProtKB (TrEMBL),EMBL-EBI
A0A3Q3IJB8	Uncharacterized protein OS=Monopterus albus OX=43700	6	81.8	5.91	12	1.11668e-16	-6.64	GO:0007155	cell adhesion	UniProtKB (TrEMBL),EMBL-EBI
A0A556UZ66	Collagen alpha-3(VI) chain OS=Bagarius yarrelli OX=175774 GN=Baya_11156	2	308	6.51	1	1.93797e-05	-2.91	GO:0005581	collagen trimer	UniProtKB (TrEMBL),EMBL-EBI
A0A8J4X148	Lysyl oxidase homolog (Fragment) OS=Clarias magur OX=1594786 GN=loxa	3	46.2	6.71	10	0.000987192	-2.38	GO:0004720	protein-lysine 6-oxidase activity	UniProtKB (TrEMBL),EMBL-EBI
A0AA88MED3	Uncharacterized protein OS=Tachysurus vachellii OX=175792 GN=Q7C36_015066	4	21.2	8.62	26	0.285187	-1.1	NA	NA	UniProtKB (TrEMBL),EMBL-EBI
A0AAD8Z0M6	Collagen, type VI, alpha 3 OS=Electrophorus voltai OX=2609070 GN=P4O66_015054	3	561.4	6.57	1	0.00517929	-1.72	NA	NA	UniProtKB (TrEMBL),EMBL-EBI
A0A8C6M865	Collagen, type XII, alpha 1b OS=Nothobranchius furzeri OX=105023 GN=COL12A1	2	195.8	6.04	1	3.85323e-09	-3.71	GO:0005576	extracellular region	UniProtKB (TrEMBL),EMBL-EBI
A0A665WN23	Actin alpha cardiac muscle 1 OS=Echeneis naucrates OX=173247 GN=actc1	5	42	5.39	30	1.11668e-16	-6.64	NA	NA	UniProtKB (TrEMBL),EMBL-EBI
A0A3B3BU73	Histone H2A.V OS=Oryzias melastigma OX=30732	5	37.5	9.55	13	1.74594e-05	-3.06	GO:0000786	nucleosome	UniProtKB (TrEMBL),EMBL-EBI
A0AA88NCG4	Myosin-binding protein C, fast-type-like OS=Tachysurus vachellii OX=175792 GN=Q7C36_006285	3	125.9	6.24	3	0.0346528	-1.53	NA	NA	UniProtKB (TrEMBL),EMBL-EBI
A0AAD7WBM6	LRRNT domain-containing protein OS=Aldrovandia affinis OX=143900 GN=AAFF_G00095810	4	50.8	9.36	5	0.00475181	-2.19	NA	NA	UniProtKB (TrEMBL),EMBL-EBI
A0AAE0RIE6	Septin-type G domain-containing protein OS=Hemibagrus guttatus OX=175788 GN=QTP70_014202	2	62.5	8.65	8	1.11668e-16	-6.64	NA	NA	UniProtKB (TrEMBL),EMBL-EBI
Q6NYT8	Lysyl oxidase homolog OS=Danio rerio OX=7955 GN=loxa	4	46.1	7.46	11	0.00054704	-2.43	GO:0004720	protein-lysine 6-oxidase activity	UniProtKB (TrEMBL),EMBL-EBI
A0A0P7YD20	Collagen alpha-1(XII) chain-like (Fragment) OS=Scleropages formosus OX=113540 GN=Z043_117501	11	279.8	5.49	5	1.2597e-05	-3.22	GO:0005576	extracellular region	UniProtKB (TrEMBL),EMBL-EBI
A0A3B4DGQ8	Decorin OS=Pygocentrus nattereri OX=42514	9	43.4	9.07	18	0.0142334	-1.96	GO:0005576	extracellular region	UniProtKB (TrEMBL),EMBL-EBI
A0A9D3N4F8	Collagen alpha-1(XII) chain OS=Hemibagrus wyckioides OX=337641 GN=KOW79_019977	12	267.2	5.85	6	0.000205882	-2.78	GO:0005576	extracellular region	UniProtKB (TrEMBL),EMBL-EBI
A0A3B4C873	Glycine cleavage system P protein OS=Pygocentrus nattereri OX=42514	2	110.2	7.71	4	1.11668e-16	-6.64	GO:0004375	glycine dehydrogenase (decarboxylating) activity	UniProtKB (TrEMBL),EMBL-EBI
A0A3B4EPE1	Collagen type I alpha 2 chain OS=Pygocentrus nattereri OX=42514	3	119	9.31	4	4.57091e-07	-3.69	GO:0001501	skeletal system development	UniProtKB (TrEMBL),EMBL-EBI
A0A8D3A6M7	Collagen, type XII, alpha 1b OS=Scophthalmus maximus OX=52904 GN=COL12A1	4	388.7	5.92	2	7.44874e-05	-2.94	GO:0005576	extracellular region	UniProtKB (TrEMBL),EMBL-EBI
A0A8C5DZV4	Parvalbumin OS=Gouania willdenowi OX=441366 GN=LOC114468286	2	13.4	6.16	27	0.0480751	-1.75	GO:0005509	calcium ion binding	UniProtKB (TrEMBL),EMBL-EBI
A0A8T3DLK8	Collagen alpha-1(XII) chain OS=Albula goreensis OX=1534307 GN=AGOR_G00082830	5	386	5.58	2	1.04795e-06	-2.84	GO:0005576	extracellular region	UniProtKB (TrEMBL),EMBL-EBI
A0A437C330	Collagen alpha-1(XII) chain OS=Oryzias javanicus OX=123683 GN=OJAV_G00212260	9	330.4	5.49	3	1.11668e-16	-6.64	GO:0005576	extracellular region	UniProtKB (TrEMBL),EMBL-EBI
A0A8U0U4Z9	Histone H2A OS=Salvelinus namaycush OX=8040 GN=LOC120037150	3	13.7	10.71	57	1.11668e-16	-6.64	GO:0000786	nucleosome	UniProtKB (TrEMBL),EMBL-EBI
A0A5N5NW63	Calponin-homology (CH) domain-containing protein OS=Pangasianodon hypophthalmus OX=310915 GN=PHYPO_G00228110	3	283.4	6.42	1	1.11668e-16	-6.64	GO:0030036	actin cytoskeleton organization	UniProtKB (TrEMBL),EMBL-EBI
B6RUP0	Beta-actin (Fragment) OS=Oryzias dancena OX=291360	3	31.5	5.49	26	0.12465	-1.43	NA	NA	UniProtKB (TrEMBL),EMBL-EBI
A0A4U5VSF8	Keratin, type I cytoskeletal 13 OS=Collichthys lucidus OX=240159 GN=D9C73_026621	3	44.8	5.52	6	0.221482	-1.2	GO:0005198	structural molecule activity	UniProtKB (TrEMBL),EMBL-EBI
A0A4Z2FRM7	Myosin heavy chain, fast skeletal muscle OS=Liparis tanakae OX=230148 GN=MYSS_10	18	131.1	5.34	14	0.0110659	-1.55	GO:0005524	ATP binding	UniProtKB (TrEMBL),EMBL-EBI
A0A6J2QIY0	Small ribosomal subunit protein RACK1 OS=Cottoperca gobio OX=56716 GN=rack1	3	34.9	7.4	12	1.11668e-16	-6.64	GO:0005840	ribosome	UniProtKB (TrEMBL),EMBL-EBI
A0A8T0AYI6	Alpha-1 type I collagen OS=Silurus meridionalis OX=175797 GN=HF521_004536	6	137.3	5.59	7	1.08298e-12	-5.15	GO:0005201	extracellular matrix structural constituent	UniProtKB (TrEMBL),EMBL-EBI
A0A8T2KRI4	Olfactomedin-like protein 3 OS=Astyanax mexicanus OX=7994 GN=OLFML3A	2	44.5	5.68	6	0.0106673	-2.2	NA	NA	UniProtKB (TrEMBL),EMBL-EBI
A0A5N5KKT1	Acidic leucine-rich nuclear phosphoprotein 32 family member OS=Pangasianodon hypophthalmus OX=310915 GN=PHYPO_G00134670	2	29.2	3.92	15	1.11668e-16	-6.64	GO:0005634	nucleus	UniProtKB (TrEMBL),EMBL-EBI
A0AA88N827	Myomesin 2 OS=Tachysurus vachellii OX=175792 GN=Q7C36_008213	2	157.2	7.02	3	0.315777	-1.13	NA	NA	UniProtKB (TrEMBL),EMBL-EBI
A0A8C8FYU5	Collagen, type XII, alpha 1b OS=Oncorhynchus tshawytscha OX=74940 GN=COL12A1	12	389	5.76	3	0.00013315	-2.85	GO:0005576	extracellular region	UniProtKB (TrEMBL),EMBL-EBI
A0AAD8Z0G1	Decorin OS=Electrophorus voltai OX=2609070 GN=P4O66_014226	12	240.4	7.64	4	0.0144554	-1.95	NA	NA	UniProtKB (TrEMBL),EMBL-EBI
A0A6P8G3K8	Myosin heavy chain, fast skeletal muscle-like OS=Clupea harengus OX=7950 GN=LOC105897644	16	214.8	5.74	9	0.0254403	-2.06	GO:0003774	cytoskeletal motor activity	UniProtKB (TrEMBL),EMBL-EBI
A0A8J4U7I0	Collagen alpha-2(I) chain-like (Fragment) OS=Clarias magur OX=1594786 GN=col1a2	4	117.7	9.33	7	1.11668e-16	-6.64	GO:0005201	extracellular matrix structural constituent	UniProtKB (TrEMBL),EMBL-EBI
A0A8J4XGR5	Collagen alpha-1(XII) chain-like isoform X4 (Fragment) OS=Clarias magur OX=1594786 GN=DAT39_000697	11	324.9	5.31	5	0.00283867	-2.3	GO:0005576	extracellular region	UniProtKB (TrEMBL),EMBL-EBI
A0A3Q2Q115	Major vault protein OS=Fundulus heteroclitus OX=8078	3	79.5	5.5	6	0.0678848	-1.18	GO:0005634	nucleus	UniProtKB (TrEMBL),EMBL-EBI
A0AAD8ZK46	LRRNT domain-containing protein OS=Electrophorus voltai OX=2609070 GN=P4O66_006535	2	80.9	9.42	2	0.0431896	-1.69	NA	NA	UniProtKB (TrEMBL),EMBL-EBI
A0A8S4BXN6	(Atlantic silverside) hypothetical protein OS=Menidia menidia OX=238744 GN=MMEN_LOCUS19006	6	56.5	10.36	25	0.10074	-1.45	GO:0000786	nucleosome	UniProtKB (TrEMBL),EMBL-EBI
G7Z090	Beta-actin OS=Siniperca chuatsi OX=119488 GN=ACTb	8	41.8	5.39	33	0.17463	-1.47	NA	NA	UniProtKB (TrEMBL),EMBL-EBI
A0A1S3PIZ1	Collagen alpha-6(VI) chain-like OS=Salmo salar OX=8030 GN=LOC106585544	2	300.5	6.7	1	1.41041e-07	-3.57	GO:0004867	serine-type endopeptidase inhibitor activity	UniProtKB (TrEMBL),EMBL-EBI
A0A8T0AG80	Collagen alpha-1(XII) chain OS=Silurus meridionalis OX=175797 GN=HF521_012245	7	390.2	5.78	2	9.18764e-05	-2.91	GO:0005576	extracellular region	UniProtKB (TrEMBL),EMBL-EBI
A0A8J4X3Y5	Collagen alpha-1(I) chain-like isoform X1 (Fragment) OS=Clarias magur OX=1594786 GN=DAT39_009494	2	115.9	7.25	2	1.11668e-16	-6.64	GO:0005201	extracellular matrix structural constituent	UniProtKB (TrEMBL),EMBL-EBI
A0A674PPD3	Decorin OS=Takifugu rubripes OX=31033 GN=LOC101063377	3	50.2	8.78	8	0.00509762	-2.37	GO:0005576	extracellular region	UniProtKB (TrEMBL),EMBL-EBI
A0A437D488	Myosin motor domain-containing protein OS=Oryzias javanicus OX=123683 GN=OJAV_G00080110	79	221	5.72	30	0.003218	-2.27	GO:0003774	cytoskeletal motor activity	UniProtKB (TrEMBL),EMBL-EBI
A0A5N5M3I0	IF rod domain-containing protein OS=Pangasianodon hypophthalmus OX=310915 GN=PHYPO_G00060900	6	60.1	6.23	14	0.000661018	-2.57	GO:0005882	intermediate filament	UniProtKB (TrEMBL),EMBL-EBI
A0A9D3NLM0	Troponin I OS=Hemibagrus wyckioides OX=337641 GN=KOW79_012356	5	46.2	9.23	15	0.0340471	-1.75	GO:0005861	troponin complex	UniProtKB (TrEMBL),EMBL-EBI
A0A9Q1FLG0	Myosin heavy chain OS=Synaphobranchus kaupii OX=118154 GN=SKAU_G00174830	15	220.8	5.83	8	0.000461141	-2.16	GO:0003774	cytoskeletal motor activity	UniProtKB (TrEMBL),EMBL-EBI
A0A6J2PNG6	Myosin heavy chain, fast skeletal muscle-like OS=Cottoperca gobio OX=56716 GN=LOC115007827	5	222.8	5.86	4	0.0464033	-1.83	GO:0003774	cytoskeletal motor activity	UniProtKB (TrEMBL),EMBL-EBI
A0A6P6R7E5	Collagen alpha-1(XII) chain-like isoform X1 OS=Carassius auratus OX=7957 GN=LOC113116982	14	337.2	5.66	5	0.00109549	-2.48	GO:0005576	extracellular region	UniProtKB (TrEMBL),EMBL-EBI
A0A4W4EKL8	Mimecan OS=Electrophorus electricus OX=8005 GN=ognb	3	32.9	7.9	12	1.11668e-16	-6.64	NA	NA	UniProtKB (TrEMBL),EMBL-EBI
A0A6J2WPZ2	Myosin-binding protein C, fast-type OS=Chanos chanos OX=29144 GN=mybpc2	2	132.9	6.16	2	0.0865875	-1.22	NA	NA	UniProtKB (TrEMBL),EMBL-EBI
A0A8B9KJD8	Septin OS=Astyanax mexicanus OX=7994 GN=LOC103039444	4	52.2	7.05	15	0.0842653	-1.22	GO:0005525	GTP binding	UniProtKB (TrEMBL),EMBL-EBI
A0AA88MC27	Alpha-1 type I collagen OS=Channa striata OX=64152 GN=Q5P01_016730	2	136.8	5.63	2	6.62067e-08	-3.6	NA	NA	UniProtKB (TrEMBL),EMBL-EBI
A0A9D3RMB1	Mimecan OS=Anguilla anguilla OX=7936 GN=ANANG_G00248480	3	32.8	5.53	9	0.000840157	-2.15	NA	NA	UniProtKB (TrEMBL),EMBL-EBI
A0A556U996	Collagen alpha-1(XII) chain OS=Bagarius yarrelli OX=175774 GN=Baya_8842	10	319.3	5.43	3	0.0014356	-2.43	GO:0005576	extracellular region	UniProtKB (TrEMBL),EMBL-EBI
A0A2D0T1R1	Alpha-1 type I collagen OS=Ictalurus punctatus OX=7998 GN=col1a1a	5	137.4	5.77	6	1.11668e-16	-6.64	GO:0005201	extracellular matrix structural constituent	UniProtKB (TrEMBL),EMBL-EBI
W5UJP3	Lumican OS=Ictalurus punctatus OX=7998 GN=LUM	4	37.9	5.74	10	0.194361	-1.24	NA	NA	UniProtKB (TrEMBL),EMBL-EBI
A0A7J6AU19	Periostin OS=Ameiurus melas OX=219545 GN=AMELA_G00106220	4	94.2	8.09	8	0.125637	-1.39	GO:0007155	cell adhesion	UniProtKB (TrEMBL),EMBL-EBI
A0AAD7WRU2	Septin-type G domain-containing protein OS=Aldrovandia affinis OX=143900 GN=AAFF_G00287720	2	40.9	6.8	19	1.11668e-16	-6.64	NA	NA	UniProtKB (TrEMBL),EMBL-EBI
A0A7N9AQF8	Myosin binding protein Cb OS=Mastacembelus armatus OX=205130	3	129.4	6.02	3	0.0526089	-1.73	GO:0016020	membrane	UniProtKB (TrEMBL),EMBL-EBI
A0A9Q0EKB6	Myosin heavy chain OS=Muraenolepis orangiensis OX=630683 GN=NHX12_028075	6	204.9	5.58	3	0.231971	-1.33	GO:0003774	cytoskeletal motor activity	UniProtKB (TrEMBL),EMBL-EBI
A0A8B9L349	Collagen, type XII, alpha 1b OS=Astyanax mexicanus OX=7994	12	385.6	6.02	4	2.75761e-05	-3.1	GO:0005576	extracellular region	UniProtKB (TrEMBL),EMBL-EBI
H2MS91	Collagen, type XII, alpha 1b OS=Oryzias latipes OX=8090 GN=col12a1b	8	381.2	5.95	2	3.89064e-05	-2.61	GO:0005576	extracellular region	UniProtKB (TrEMBL),EMBL-EBI
A0A5N5JU76	Apoptosis antagonizing transcription factor OS=Pangasianodon hypophthalmus OX=310915 GN=PHYPO_G00162040	2	64.6	4.5	6	1.11668e-16	-6.64	GO:0005634	nucleus	UniProtKB (TrEMBL),EMBL-EBI
A0A6P7N4F6	Fructose-bisphosphate aldolase OS=Betta splendens OX=158456 GN=LOC114860110	8	39.6	7.9	20	1.11668e-16	-6.64	GO:0004332	fructose-bisphosphate aldolase activity	UniProtKB (TrEMBL),EMBL-EBI
A0A8P4JYL5	Myosin tail domain-containing protein OS=Dicentrarchus labrax OX=13489	7	130.7	5.22	5	0.00989867	-2.04	GO:0016459	myosin complex	UniProtKB (TrEMBL),EMBL-EBI
A0A3B1IFW5	IF rod domain-containing protein OS=Astyanax mexicanus OX=7994	13	46.3	5.34	22	0.0586392	-1.61	GO:0005198	structural molecule activity	UniProtKB (TrEMBL),EMBL-EBI
A0A3B4UQQ0	H(+)-transporting two-sector ATPase OS=Seriola dumerili OX=41447 GN=ATP6V1A	3	68.5	5.58	9	1.11668e-16	-6.64	GO:0005524	ATP binding	UniProtKB (TrEMBL),EMBL-EBI
A0A5N5JY19	Myosin motor domain-containing protein OS=Pangasianodon hypophthalmus OX=310915 GN=PHYPO_G00160600	50	221.7	5.66	23	0.156269	-1.32	GO:0003774	cytoskeletal motor activity	UniProtKB (TrEMBL),EMBL-EBI
A0A5N5MKV1	VWFA domain-containing protein OS=Pangasianodon hypophthalmus OX=310915 GN=PHYPO_G00036590	2	136.4	7.28	3	0.118181	-1.06	GO:0005789	endoplasmic reticulum membrane	UniProtKB (TrEMBL),EMBL-EBI
A0A8J7NXP5	MYH7 protein (Fragment) OS=Atractosteus spatula OX=7917 GN=Myh7_2	5	221.7	6.05	2	0.0256555	-1.82	GO:0003774	cytoskeletal motor activity	UniProtKB (TrEMBL),EMBL-EBI
H2LW08	Collagen type VI alpha 3 chain OS=Oryzias latipes OX=8090 GN=col6a3	2	293.2	6.86	1	0.00024629	-2.75	GO:0004867	serine-type endopeptidase inhibitor activity	UniProtKB (TrEMBL),EMBL-EBI
A0A7D4Y5M8	Collagen type I alpha 1a OS=Megalobrama amblycephala OX=75352	8	137.1	5.58	9	7.89936e-09	-4.19	GO:0005201	extracellular matrix structural constituent	UniProtKB (TrEMBL),EMBL-EBI
A0A672ZJ78	Myosin heavy chain, fast skeletal muscle-like OS=Sphaeramia orbicularis OX=375764 GN=LOC115421685	19	221	5.69	10	0.131508	-1.37	GO:0003774	cytoskeletal motor activity	UniProtKB (TrEMBL),EMBL-EBI
A0A553R9L0	VWFA domain-containing protein OS=Danionella translucida OX=623744 GN=DNTS_030259	2	55.9	5.77	5	7.77186e-13	-5.18	NA	NA	UniProtKB (TrEMBL),EMBL-EBI
A0A8C1AX75	Collagen, type XII, alpha 1b OS=Cyprinus carpio carpio OX=630221	8	316.7	5.67	3	0.000462705	-3.01	GO:0005576	extracellular region	UniProtKB (TrEMBL),EMBL-EBI
