# Supplementary material for: Nature’s grip: Unveiling the architecture and proteomics of the adhesive organ of a hill stream catfish, Pterygoplichthys disjunctivus
Source: PLoS One. 2025 Oct 9;20(10):e0333933. doi: 10.1371/journal.pone.0333933 (PMC12510517; doi:10.1371/journal.pone.0333933)
Supplement: S3 Table — Differentially expressed proteins identified using a signal-to-noise ratio of 1.5 or above. A Target FDR (strict) of <0.01, |log2FC| > 1, and p-adjusted value ≤ 0.05 were considered. Abbreviation: OS, species; OX, taxonomic identifier; GN, gene name; pI, isoelectric point; MW, molecular weight (kDa). a Peptide label peptide number sequence matching a protein. b SC%; sequence score percentage shows the proportion of amino acids in a protein sequence that were found in the sequenced peptides. c Proteins values considered significant (p-adjusted value ≤ 0.05). d Fold change is measured as ≤1. (XLSX) [file pone.0333933.s003.xlsx]

## Sheet: Sheet1
Table S3. The differentially expressed abundant proteins between Dorsal Skin (control) versus Adhesive organ (sample)
Accession Number	Description (Protein Name; OS, Species; OX, Taxonomic identifier; GN, Gene name)
		Peptidesa	MW [kDa]	calc. pI	SC [%]b	Abundance Ratio Adj. P-Value: (Sample) / (Control)c	(log2)d: (Sample) / (Control)	GO Accessions	Function	Data base
E3TFU8	Annexin OS=Ictalurus punctatus OX=7998 GN=ANXA1	2	37.3	6.99	8	0.171378	2.71	GO:0005509	calcium ion binding, Adhesion	UniProtKB (TrEMBL),EMBL-EBI
A0A1A8R5A4	Annexin OS=Nothobranchius rachovii OX=451742 GN=ANXA1A	3	37.6	7.21	9	0.223446	2.6	GO:0005509	calcium ion binding, Adhesion	UniProtKB (TrEMBL),EMBL-EBI
A0A8J4XB95	Desmoplakin-like isoform X1 (Fragment) OS=Clarias magur OX=1594786 GN=dsp	9	275.2	7.03	4	0.247394	2.55	GO:0005856	cytoskeleton, Adhesion	UniProtKB (TrEMBL),EMBL-EBI
A0A6P8V9P9	LOW QUALITY PROTEIN: periplakin OS=Gymnodraco acuticeps OX=8218 GN=ppl	3	206.1	5.95	3	1.03882e-16	6.64	GO:0005856	cytoskeleton, Adhesion	UniProtKB (TrEMBL),EMBL-EBI
A0AAE0Q4B5	Apolipoprotein A-I OS=Hemibagrus guttatus OX=175788 GN=QTP70_001696	4	31.2	6.13	6	0.264316	2.52	NA	NA	UniProtKB (TrEMBL),EMBL-EBI
A0A8B9JM15	Peroxiredoxin-2 OS=Astyanax mexicanus OX=7994 GN=PRDX1	5	21.9	6.34	22	1.03882e-16	6.64	GO:0051920	peroxiredoxin activity	UniProtKB (TrEMBL),EMBL-EBI
A0A8C1S0Q6	Matrilin 1 OS=Cyprinus carpio OX=7962	7	59	8.09	10	1.03882e-16	6.64	GO:0005509	calcium ion binding	UniProtKB (TrEMBL),EMBL-EBI
A0A9W7WCC4	Myosin-7-like OS=Triplophysa rosa OX=992332 GN=IRJ41_014634	7	223.8	6.01	3	1.03882e-16	6.64	NA	NA	UniProtKB (TrEMBL),EMBL-EBI
A0A3B4CW36	Tenascin C OS=Pygocentrus nattereri OX=42514	2	191.1	4.89	2	1.03882e-16	6.64	GO:0048513	animal organ development, adhesion	UniProtKB (TrEMBL),EMBL-EBI
W5ZLY4	creatine kinase OS=Campylomormyrus compressirostris OX=389352	5	43	6.04	13	1.03882e-16	6.64	GO:0004111	creatine kinase activity, ATP Binding	UniProtKB (TrEMBL),EMBL-EBI
A0A5N5LHN7	Inter-alpha-trypsin inhibitor heavy chain H2 OS=Pangasianodon hypophthalmus OX=310915 GN=PHYPO_G00088380	3	104.6	7.71	4	0.0262559	3.36	GO:0004867	serine-type endopeptidase inhibitor activity	UniProtKB (TrEMBL),EMBL-EBI
A0A8T3DA66	Cysteine and glycine-rich protein 1 OS=Albula goreensis OX=1534307 GN=AGOR_G00139990	3	23.7	8.41	15	1.03882e-16	6.64	GO:0046872	metal ion binding	UniProtKB (TrEMBL),EMBL-EBI
A0A8C9S670	Keratin, type II cytoskeletal 8-like OS=Scleropages formosus OX=113540 GN=LOC108918180	4	52.5	7.21	8	1.03882e-16	6.64	GO:0045095	keratin filament, keratinization	UniProtKB (TrEMBL),EMBL-EBI
A0A8T3CHU6	Mitogen-activated protein kinase OS=Albula goreensis OX=1534307 GN=AGOR_G00228840	2	44.2	6.47	10	1.03882e-16	6.64	GO:0004707	MAP kinase activity	UniProtKB (TrEMBL),EMBL-EBI
A0A8J4XH17	Keratin, type I cytoskeletal 19-like OS=Clarias magur OX=1594786 GN=DAT39_000327	5	44.6	5.25	10	1.03882e-16	6.64	GO:0005198	structural molecule activity, keratinization	UniProtKB (TrEMBL),EMBL-EBI
A0A556V6V4	Desmoplakin OS=Bagarius yarrelli OX=175774 GN=Baya_13680	6	188.2	7.21	4	1.03882e-16	6.64	GO:0005856	cytoskeleton, adhesion	UniProtKB (TrEMBL),EMBL-EBI
A0A5A9MZP2	EF-hand domain-containing protein OS=Triplophysa tibetana OX=1572043 GN=E1301_Tti006999	2	9.8	5.4	21	0.26052	2.53	GO:0005509	calcium ion binding	UniProtKB (TrEMBL),EMBL-EBI
A0A7N8XWM9	Keratin, type II cytoskeletal 8-like OS=Mastacembelus armatus OX=205130	8	59.2	6.49	12	0.270831	2.51	GO:0045095	keratin filament, keratinization	UniProtKB (TrEMBL),EMBL-EBI
A0A8J4XAU3	Fibulin-1 (Fragment) OS=Clarias magur OX=1594786 GN=fbln1	3	70.1	5.17	6	0.0668705	2.95	GO:0005509	calcium ion binding	UniProtKB (TrEMBL),EMBL-EBI
A0A668A7H6	Transcription factor BTF3 OS=Myripristis murdjan OX=586833 GN=LOC115375163	2	17.3	6.35	17	0.289098	2.35	NA	NA	UniProtKB (TrEMBL),EMBL-EBI
A0AAD7T2I4	Myosin heavy chain 7 OS=Aldrovandia affinis OX=143900 GN=AAFF_G00092500	12	223	5.71	5	2.08304e-08	5.61	NA	NA	UniProtKB (TrEMBL),EMBL-EBI
A0A8C1UQG5	ATP synthase subunit beta OS=Cyprinus carpio OX=7962	22	55.2	5.17	56	0.288253	2.39	GO:0005524	ATP binding	UniProtKB (TrEMBL),EMBL-EBI
A0A5C6PJE7	rRNA 2'-O-methyltransferase fibrillarin (Fragment) OS=Takifugu flavidus OX=433684 GN=D4764_10G0009920	3	55.6	5.06	10	1.03882e-16	6.64	GO:0003723	RNA binding	UniProtKB (TrEMBL),EMBL-EBI
A0A6P8GSU2	Actin-related protein 3 OS=Clupea harengus OX=7950 GN=LOC105900701	4	47.4	5.88	17	1.03882e-16	6.64	NA	NA	UniProtKB (TrEMBL),EMBL-EBI
A0A5N5MG65	Calponin OS=Pangasianodon hypophthalmus OX=310915 GN=PHYPO_G00045090	2	33.3	8.43	20	0.065711	2.95	GO:0003779	actin binding, adhesion	UniProtKB (TrEMBL),EMBL-EBI
A0A0P7WJH6	Peroxiredoxin-2 OS=Scleropages formosus OX=113540 GN=Z043_117832	5	26.6	6.37	26	0.00625326	3.38	GO:0051920	peroxiredoxin activity	UniProtKB (TrEMBL),EMBL-EBI
A0AAD5FQ31	interstitial collagenase (Fragment) OS=Silurus asotus OX=30991 GN=C0J50_16028	2	59.2	6.29	3	1.03882e-16	6.64	NA	NA	UniProtKB (TrEMBL),EMBL-EBI
A0A2D0RRM4	Junction plakoglobin a isoform X1 OS=Ictalurus punctatus OX=7998 GN=jupa	10	79.5	6.46	12	0.261082	2.53	GO:0007155	cell adhesion	UniProtKB (TrEMBL),EMBL-EBI
A0A8C7V1X7	Ubiquilin 4 OS=Oncorhynchus mykiss OX=8022	2	64.3	4.97	7	1.03882e-16	6.64	NA	NA	UniProtKB (TrEMBL),EMBL-EBI
A0AA88MUA2	LIM zinc-binding domain-containing protein OS=Tachysurus vachellii OX=175792 GN=Q7C36_011540	2	10.4	9.09	46	0.00049915	4.05	NA	NA	UniProtKB (TrEMBL),EMBL-EBI
A0AAD7RSL1	Glyceraldehyde-3-phosphate dehydrogenase OS=Aldrovandia affinis OX=143900 GN=AAFF_G00119630	4	54.5	6.96	16	1.03882e-16	6.64	NA	NA	UniProtKB (TrEMBL),EMBL-EBI
A0AAD8Z0Q5	EF-hand domain-containing protein OS=Electrophorus voltai OX=2609070 GN=P4O66_015098	5	33	5.74	19	1.03882e-16	6.64	NA	NA	UniProtKB (TrEMBL),EMBL-EBI
A0AAD5A073	Methionine aminopeptidase (Fragment) OS=Silurus asotus OX=30991 GN=C0J50_7394	2	44.3	7.09	13	1.03882e-16	6.64	NA	NA	UniProtKB (TrEMBL),EMBL-EBI
A0A3B4E4Y2	Desmoplakin OS=Pygocentrus nattereri OX=42514 GN=DSP	8	250.7	6.96	4	0.0313358	3.31	GO:0002934	desmosome organization, adhesion	UniProtKB (TrEMBL),EMBL-EBI
A0A9D3THT1	IF rod domain-containing protein OS=Megalops atlanticus OX=7932 GN=MATL_G00014430	11	44.9	5.31	21	0.000496823	4.36	GO:0005198	structural molecule activity	UniProtKB (TrEMBL),EMBL-EBI
A0A3B1JF96	Peripherin OS=Astyanax mexicanus OX=7994	3	54.1	5.33	10	1.03882e-16	6.64	GO:0005198	structural molecule activity	UniProtKB (TrEMBL),EMBL-EBI
A0A2D0QGT2	Clathrin light chain OS=Ictalurus punctatus OX=7998 GN=clta	2	22.6	4.53	9	1.03882e-16	6.64	GO:0005198	structural molecule activity	UniProtKB (TrEMBL),EMBL-EBI
