# Supplementary material for: Nature’s grip: Unveiling the architecture and proteomics of the adhesive organ of a hill stream catfish, Pterygoplichthys disjunctivus
Source: PLoS One. 2025 Oct 9;20(10):e0333933. doi: 10.1371/journal.pone.0333933 (PMC12510517; doi:10.1371/journal.pone.0333933)
Supplement: S4 Table — Differentially expressed proteins identified using a signal-to-noise ratio of 1.5 or above. A Target FDR (strict) of <0.01, |log2FC| > 1, and p-adjusted value ≤ 0.05 were considered. Abbreviation: OS, species; OX, taxonomic identifier; GN, gene name; pI, isoelectric point; MW, molecular weight (kDa). a Peptide label peptide number sequence matching a protein. b SC%; sequence score percentage shows the proportion of amino acids in a protein sequence that were found in the sequenced peptides. c Proteins values considered significant (p-adjusted value ≤ 0.05). d Fold change is measured as ≤1. (XLSX) [file pone.0333933.s004.xlsx]

## Sheet: Sheet1
Table S4. The differentially expressed depleted proteins between Dorsal Skin (control) versus Adhesive organ (sample)
Accession Number	Description (Protein Name; OS, Species; OX, Taxonomic identifier; GN, Gene name)
		Peptidesa	MW [kDa]	calc. pI	SC [%]b	Abundance Ratio Adj. P-Value: (Sample) / (Control)c	(log2)d: (Sample) / (Control)	GO Accessions	Function	Data base
A0A3B4EMV1	Troponin T, cardiac muscle isoforms-like OS=Pygocentrus nattereri OX=42514	3	29.6	9.07	17	0.000261991	-2.69	GO:0005861	troponin complex	UniProtKB (TrEMBL),EMBL-EBI
A0A8M9PVN0	Myosin heavy chain, fast skeletal muscle-like OS=Danio rerio OX=7955 GN=LOC100537594	10	123.4	6.65	14	0.00641085	-2.13	GO:0003774	cytoskeletal motor activity	UniProtKB (TrEMBL),EMBL-EBI
A0A5N5L4T0	Mimecan OS=Pangasianodon hypophthalmus OX=310915 GN=PHYPO_G00114790	5	31.9	6.15	11	0.118189	-1.48	NA	NA	UniProtKB (TrEMBL),EMBL-EBI
A0A5N5PE37	SH3 domain-containing protein OS=Pangasianodon hypophthalmus OX=310915 GN=PHYPO_G00206150	20	726	9.23	8	0.146584	-1.4	GO:0003779	actin binding	UniProtKB (TrEMBL),EMBL-EBI
A0AA88IUI9	Myosin-binding protein C, fast-type-like OS=Channa striata OX=64152 GN=Q5P01_023249	4	124	6.18	5	1.34301e-05	-2.97	NA	NA	UniProtKB (TrEMBL),EMBL-EBI
X5CMR3	Myosin heavy chain (Fragment) OS=Girella laevifrons OX=326166 GN=myhc	2	25.9	5.05	8	0.000110281	-3.31	GO:0003774	cytoskeletal motor activity	UniProtKB (TrEMBL),EMBL-EBI
A0A0G3F672	Elongation factor 1-alpha (Fragment) OS=Seriola dumerili OX=41447 GN=EF1 alpha	3	44.4	7.88	12	1.03882e-16	-6.64	GO:0003746	translation elongation factor activity	UniProtKB (TrEMBL),EMBL-EBI
A0A4W5PRS1	Actinin alpha 3a OS=Hucho hucho OX=62062	9	100	5.47	18	1.03882e-16	-6.64	GO:0003779	actin binding	UniProtKB (TrEMBL),EMBL-EBI
A0A8C4G2N3	Collagen, type XII, alpha 1a OS=Denticeps clupeoides OX=299321 GN=COL12A1	8	157.3	5.59	6	0.00150301	-2.21	GO:0005576	extracellular region	UniProtKB (TrEMBL),EMBL-EBI
A0A6I9MP76	Myosin-7 OS=Notothenia coriiceps OX=8208 GN=LOC104942663	2	155.4	5.58	1	0.218586	-1.24	GO:0003774	cytoskeletal motor activity	UniProtKB (TrEMBL),EMBL-EBI
A0A553QI83	Myosin-binding protein H OS=Danionella translucida OX=623744 GN=DNTS_021527	2	61.7	5.17	4	1.03882e-16	-6.64	NA	NA	UniProtKB (TrEMBL),EMBL-EBI
A0A6P8GE37	Collagen alpha-1(XII) chain isoform X1 OS=Clupea harengus OX=7950 GN=col12a1b	9	383.6	5.53	3	0.0286424	-1.97	GO:0005576	extracellular region	UniProtKB (TrEMBL),EMBL-EBI
A0A3Q3T335	Myosin heavy chain, fast skeletal muscle-like OS=Mastacembelus armatus OX=205130	61	218.9	5.81	25	0.0270919	-1.98	GO:0003774	cytoskeletal motor activity	UniProtKB (TrEMBL),EMBL-EBI
A0A671QJI7	Myosin motor domain-containing protein OS=Sinocyclocheilus anshuiensis OX=1608454	29	220.3	5.85	15	0.0122901	-2.21	GO:0003774	cytoskeletal motor activity	UniProtKB (TrEMBL),EMBL-EBI
A0A3B4GPY4	Myosin light chain 1, skeletal muscle isoform OS=Pundamilia nyererei OX=303518 GN=LOC102208374	8	20.5	4.73	42	0.217445	-1.24	GO:0005509	calcium ion binding	UniProtKB (TrEMBL),EMBL-EBI
A0A9W2XG22	Myosin binding protein Cb OS=Betta splendens OX=158456 GN=mybpc2b	3	124	6.07	3	4.13059e-09	-4.23	NA	NA	UniProtKB (TrEMBL),EMBL-EBI
A0A7D4XUU0	Collagen type I alpha 2 OS=Megalobrama amblycephala OX=75352	2	127.2	9.32	3	0.0120716	-1.94	GO:0005201	extracellular matrix structural constituent	UniProtKB (TrEMBL),EMBL-EBI
G9JJT8	Beta-actin (Fragment) OS=Leiocassis longirostris OX=175787	11	33.1	5.41	49	1.03882e-16	-6.64	NA	NA	UniProtKB (TrEMBL),EMBL-EBI
A0A3B4BKK1	Myosin heavy chain, fast skeletal muscle-like OS=Pygocentrus nattereri OX=42514	84	218.8	6	38	0.116933	-1.48	GO:0003774	cytoskeletal motor activity	UniProtKB (TrEMBL),EMBL-EBI
A0A7J6A1B4	Myosin-7 OS=Ameiurus melas OX=219545 GN=AMELA_G00217740	3	223.6	5.86	3	1.03882e-16	-6.64	GO:0003774	cytoskeletal motor activity	UniProtKB (TrEMBL),EMBL-EBI
A0AAD8YXS6	Nebulin OS=Electrophorus voltai OX=2609070 GN=P4O66_014869	12	772.3	9.17	5	0.0317181	-1.6	NA	NA	UniProtKB (TrEMBL),EMBL-EBI
A0A8J7P4W3	NEBU protein (Fragment) OS=Atractosteus spatula OX=7917 GN=Neb	6	776.9	9.23	2	1.03882e-16	-6.64	GO:0003779	actin binding	UniProtKB (TrEMBL),EMBL-EBI
A0AAD8Z0M6	Collagen, type VI, alpha 3 OS=Electrophorus voltai OX=2609070 GN=P4O66_015054	3	561.4	6.57	1	0.0569978	-1.46	NA	NA	UniProtKB (TrEMBL),EMBL-EBI
A0A8C6M865	Collagen, type XII, alpha 1b OS=Nothobranchius furzeri OX=105023 GN=COL12A1	2	195.8	6.04	1	1.03882e-16	-6.64	GO:0005576	extracellular region	UniProtKB (TrEMBL),EMBL-EBI
A0A5N5NEC0	Uncharacterized protein OS=Pangasianodon hypophthalmus OX=310915 GN=PHYPO_G00243000	6	20	9.36	29	0.0424744	-1.84	GO:0005861	troponin complex	UniProtKB (TrEMBL),EMBL-EBI
A0A3B3BU73	Histone H2A.V OS=Oryzias melastigma OX=30732	3	37.5	9.55	12	0.000169488	-2.94	GO:0000786	nucleosome	UniProtKB (TrEMBL),EMBL-EBI
A0A8C4ZB41	Myosin, heavy chain b OS=Gadus morhua OX=8049 GN=myhb	12	223.2	5.86	7	0.10685	-1.52	GO:0003774	cytoskeletal motor activity	UniProtKB (TrEMBL),EMBL-EBI
A0A668TUS7	Actin alpha 1, skeletal muscle OS=Oreochromis aureus OX=47969	5	28.5	6.43	36	0.00157994	-2.73	NA	NA	UniProtKB (TrEMBL),EMBL-EBI
A0A667Z002	Myosin tail domain-containing protein OS=Myripristis murdjan OX=586833	38	114.9	5.33	31	1.03882e-16	-6.64	GO:0016459	myosin complex	UniProtKB (TrEMBL),EMBL-EBI
A0A5N5NEH9	Myosin-binding protein C, slow-type OS=Pangasianodon hypophthalmus OX=310915 GN=PHYPO_G00247850	5	129.3	6.29	4	0.0158191	-1.69	NA	NA	UniProtKB (TrEMBL),EMBL-EBI
Q91520	Skeletal myosin heavy chain (Fragment) OS=Thunnus thynnus OX=8237	8	90.5	5.62	9	0.163173	-1.36	GO:0016459	myosin complex	UniProtKB (TrEMBL),EMBL-EBI
A0A665VGE0	Collagen, type XII, alpha 1b OS=Echeneis naucrates OX=173247	8	387.3	5.97	2	0.0411748	-1.85	GO:0005576	extracellular region	UniProtKB (TrEMBL),EMBL-EBI
A0A1A7ZCW4	Actin, alpha 2, smooth muscle, aorta (Fragment) OS=Nothobranchius furzeri OX=105023 GN=ACTA2	8	21.6	5.38	39	0.103684	-1.37	NA	NA	UniProtKB (TrEMBL),EMBL-EBI
A0A9D3NLC0	Myosin-binding protein C, slow-type OS=Hemibagrus wyckioides OX=337641 GN=KOW79_012221	8	143.9	5.58	7	0.0827586	-1.62	NA	NA	UniProtKB (TrEMBL),EMBL-EBI
A0A3B4DGQ8	Decorin OS=Pygocentrus nattereri OX=42514	7	43.4	9.07	18	0.133711	-1.44	GO:0005576	extracellular region	UniProtKB (TrEMBL),EMBL-EBI
A0A9F7R5V1	Uncharacterized protein col6a3 isoform X1 OS=Ictalurus punctatus OX=7998 GN=col6a3	3	757.8	5.92	1	0.00335931	-2.04	GO:0110165	cellular anatomical entity	UniProtKB (TrEMBL),EMBL-EBI
A0A3B4EPE1	Collagen type I alpha 2 chain OS=Pygocentrus nattereri OX=42514	2	119	9.31	2	0.00147466	-2.75	GO:0001501	skeletal system development	UniProtKB (TrEMBL),EMBL-EBI
C1BXX1	Actin, alpha cardiac OS=Esox lucius OX=8010 GN=ACTC	2	41.9	5.39	19	1.03882e-16	-6.64	NA	NA	UniProtKB (TrEMBL),EMBL-EBI
A0A1P8VJS1	Myosin light chain 2 OS=Misgurnus mizolepis OX=93600 GN=Mlc2	23	18.8	4.77	80	0.131387	-1.44	GO:0005509	calcium ion binding	UniProtKB (TrEMBL),EMBL-EBI
A0A672MN15	Periostin-like OS=Sinocyclocheilus grahami OX=75366 GN=LOC107582252	3	85.6	6.96	5	0.18864	-1.01	NA	NA	UniProtKB (TrEMBL),EMBL-EBI
A0A8T3DLK8	Collagen alpha-1(XII) chain OS=Albula goreensis OX=1534307 GN=AGOR_G00082830	4	386	5.58	2	0.0143887	-1.67	GO:0005576	extracellular region	UniProtKB (TrEMBL),EMBL-EBI
A0A6P6K622	creatine kinase OS=Carassius auratus OX=7957 GN=LOC113049569	11	42.9	6.7	32	1.03882e-16	-6.64	GO:0004111	creatine kinase activity	UniProtKB (TrEMBL),EMBL-EBI
A0A8U0U4Z9	Histone H2A OS=Salvelinus namaycush OX=8040 GN=LOC120037150	2	13.7	10.71	29	1.03882e-16	-6.64	GO:0000786	nucleosome	UniProtKB (TrEMBL),EMBL-EBI
A0A8C4CHM6	Troponin I, fast skeletal muscle-like OS=Denticeps clupeoides OX=299321 GN=LOC114767485	2	19.9	9.35	15	1.03882e-16	-6.64	GO:0005861	troponin complex	UniProtKB (TrEMBL),EMBL-EBI
Q9IAI2	Beta-actin OS=Rhynchocypris oxycephalus OX=109666	10	41.7	5.48	41	1.03882e-16	-6.64	GO:0005856	cytoskeleton	UniProtKB (TrEMBL),EMBL-EBI
A0A556V3A3	Myosin light chain 3 OS=Bagarius yarrelli OX=175774 GN=Baya_12452	3	22.2	4.94	18	1.03882e-16	-6.64	GO:0005509	calcium ion binding	UniProtKB (TrEMBL),EMBL-EBI
A0A3B4ERE5	Beta-enolase OS=Pygocentrus nattereri OX=42514 GN=ENO3	12	49.5	8.18	25	0.0472623	-1.35	GO:0000015	phosphopyruvate hydratase complex	UniProtKB (TrEMBL),EMBL-EBI
A0A8J4TWT1	phosphatidate phosphatase (Fragment) OS=Clarias magur OX=1594786 GN=DAT39_014525	6	220.5	6.38	3	0.160932	-1.36	GO:0016787	hydrolase activity	UniProtKB (TrEMBL),EMBL-EBI
A0AAD6AZY1	Myosin heavy chain OS=Pogonophryne albipinna OX=1090488 GN=JOQ06_007434	2	218.2	6.23	1	0.0176943	-2.11	NA	NA	UniProtKB (TrEMBL),EMBL-EBI
A0AAD8YY21	Titin OS=Electrophorus voltai OX=2609070 GN=P4O66_015089	30	3264.4	6.43	2	0.267447	-1.15	NA	NA	UniProtKB (TrEMBL),EMBL-EBI
A0A5A9P0L4	peptidylprolyl isomerase OS=Triplophysa tibetana OX=1572043 GN=E1301_Tti010109	23	5044.1	6.35	1	0.119399	-1.21	GO:0003755	peptidyl-prolyl cis-trans isomerase activity	UniProtKB (TrEMBL),EMBL-EBI
A0A672R532	LIM domain binding 3b OS=Sinocyclocheilus grahami OX=75366	6	31.7	8.7	29	0.0824045	-1.19	GO:0030018	Z disc	UniProtKB (TrEMBL),EMBL-EBI
A0A671P5V9	Myosin heavy chain, fast skeletal muscle-like OS=Sinocyclocheilus anshuiensis OX=1608454 GN=LOC107660779	25	174.3	5.95	20	0.0805016	-1.58	GO:0003774	cytoskeletal motor activity	UniProtKB (TrEMBL),EMBL-EBI
A0A4Z2FRM7	Myosin heavy chain, fast skeletal muscle OS=Liparis tanakae OX=230148 GN=MYSS_10	19	131.1	5.34	15	0.0726726	-1.66	GO:0005524	ATP binding	UniProtKB (TrEMBL),EMBL-EBI
A0A556U2D3	Troponin C, skeletal muscle OS=Bagarius yarrelli OX=175774 GN=Baya_7734	6	38	4.15	28	0.0690095	-1.68	GO:0005509	calcium ion binding	UniProtKB (TrEMBL),EMBL-EBI
A3F5U8	Alpha actin (Fragment) OS=Oreochromis niloticus OX=8128	2	39.1	5.88	8	0.0216598	-1.76	NA	NA	UniProtKB (TrEMBL),EMBL-EBI
A0A8T0AYI6	Alpha-1 type I collagen OS=Silurus meridionalis OX=175797 GN=HF521_004536	7	137.3	5.59	8	0.00024824	-3.14	GO:0005201	extracellular matrix structural constituent	UniProtKB (TrEMBL),EMBL-EBI
A0A9D3NX19	peptidylprolyl isomerase OS=Hemibagrus wyckioides OX=337641 GN=KOW79_004805	25	2992.3	6.44	1	0.0219022	-1.53	GO:0003755	peptidyl-prolyl cis-trans isomerase activity	UniProtKB (TrEMBL),EMBL-EBI
A0A3B4C278	Myomesin-2-like OS=Pygocentrus nattereri OX=42514	3	149.1	7.85	4	0.0655153	-1.34	NA	NA	UniProtKB (TrEMBL),EMBL-EBI
A0A3Q3DIL0	Histone H2A OS=Hippocampus comes OX=109280	3	14.7	11.05	44	0.0834528	-1.42	GO:0000786	nucleosome	UniProtKB (TrEMBL),EMBL-EBI
A0A8C1FHG3	Talin 1 OS=Cyprinus carpio carpio OX=630221	21	273.3	6.28	14	1.03882e-16	-6.64	GO:0001726	ruffle	UniProtKB (TrEMBL),EMBL-EBI
A0A9D3STS3	SH3 domain-containing protein OS=Hemibagrus wyckioides OX=337641 GN=KOW79_005097	18	695.2	9.31	7	0.0249551	-2.01	GO:0003779	actin binding	UniProtKB (TrEMBL),EMBL-EBI
A0A9F7RA06	Titin isoform X1 OS=Ictalurus punctatus OX=7998 GN=ttn.1	26	3270.7	6.4	1	0.166441	-1.35	GO:0004672	protein kinase activity	UniProtKB (TrEMBL),EMBL-EBI
A0A437C6A4	EF-hand domain-containing protein OS=Oryzias javanicus OX=123683 GN=OJAV_G00206090	7	20.8	4.73	40	0.0852074	-1.6	GO:0005509	calcium ion binding	UniProtKB (TrEMBL),EMBL-EBI
A0A6J2VKB4	Myosin heavy chain, fast skeletal muscle-like OS=Chanos chanos OX=29144 GN=LOC115813911	14	182.4	5.99	8	1.03882e-16	-6.64	GO:0003774	cytoskeletal motor activity	UniProtKB (TrEMBL),EMBL-EBI
A0A1S3R8F9	Collagen alpha-1(I) chain-like OS=Salmo salar OX=8030 GN=LOC106600852	3	136.8	5.63	6	1.03882e-16	-6.64	GO:0005201	extracellular matrix structural constituent	UniProtKB (TrEMBL),EMBL-EBI
A0A5A9NJU0	Keratin, type I cytoskeletal 13 OS=Triplophysa tibetana OX=1572043 GN=E1301_Tti018267	5	46.8	5.33	14	0.185807	-1.14	GO:0005198	structural molecule activity	UniProtKB (TrEMBL),EMBL-EBI
A0A3B5KMA3	Troponin T2c, cardiac OS=Takifugu rubripes OX=31033	2	32.8	6.15	5	0.116268	-1.14	GO:0005861	troponin complex	UniProtKB (TrEMBL),EMBL-EBI
A0A444U6H1	Myosin-7 OS=Acipenser ruthenus OX=7906 GN=EOD39_17593	10	315.2	5.83	4	0.193495	-1.29	GO:0003774	cytoskeletal motor activity	UniProtKB (TrEMBL),EMBL-EBI
A0A8M9QGA6	Titin isoform X1 OS=Danio rerio OX=7955 GN=ttn.1	20	3109.6	6.32	1	0.145223	-1.31	GO:0004672	protein kinase activity	UniProtKB (TrEMBL),EMBL-EBI
A0A3Q3IHR5	Myosin motor domain-containing protein OS=Monopterus albus OX=43700	86	223	5.88	31	0.0134677	-2.18	GO:0003774	cytoskeletal motor activity	UniProtKB (TrEMBL),EMBL-EBI
A0AA88N827	Myomesin 2 OS=Tachysurus vachellii OX=175792 GN=Q7C36_008213	5	157.2	7.02	5	0.0285082	-1.97	NA	NA	UniProtKB (TrEMBL),EMBL-EBI
A0A5N5NEI4	Troponin T type 3a (skeletal, fast) OS=Pangasianodon hypophthalmus OX=310915 GN=PHYPO_G00242960	9	42	5.8	18	0.158055	-1.37	GO:0005861	troponin complex	UniProtKB (TrEMBL),EMBL-EBI
A0A6J2WBR5	Myosin heavy chain, fast skeletal muscle-like OS=Chanos chanos OX=29144 GN=LOC115822134	26	221.5	5.69	17	0.00563311	-1.89	GO:0003774	cytoskeletal motor activity	UniProtKB (TrEMBL),EMBL-EBI
A0A7J6AB17	Myosin heavy chain, fast skeletal muscle-like OS=Ameiurus melas OX=219545 GN=AMELA_G00190350	21	222.5	5.9	12	0.137266	-1.25	GO:0003774	cytoskeletal motor activity	UniProtKB (TrEMBL),EMBL-EBI
A0A3B5B3T9	creatine kinase OS=Stegastes partitus OX=144197	10	46.7	7.43	27	0.196743	-1.28	GO:0004111	creatine kinase activity	UniProtKB (TrEMBL),EMBL-EBI
A0AA88N602	Coiled-coil domain-containing protein 141 OS=Tachysurus vachellii OX=175792 GN=Q7C36_008514	25	3910.3	6.3	1	0.0249087	-1.74	NA	NA	UniProtKB (TrEMBL),EMBL-EBI
A0A8T0AG80	Collagen alpha-1(XII) chain OS=Silurus meridionalis OX=175797 GN=HF521_012245	4	390.2	5.78	2	0.154418	-1.38	GO:0005576	extracellular region	UniProtKB (TrEMBL),EMBL-EBI
A0AA88MRA6	Biglycan OS=Tachysurus vachellii OX=175792 GN=Q7C36_013056	4	41.5	7.4	17	0.00335931	-2.55	NA	NA	UniProtKB (TrEMBL),EMBL-EBI
A0A7J6AVG7	Titin OS=Ameiurus melas OX=219545 GN=AMELA_G00085560	16	2415.4	6.62	1	1.03882e-16	-6.64	GO:0004672	protein kinase activity	UniProtKB (TrEMBL),EMBL-EBI
A0A437D488	Myosin motor domain-containing protein OS=Oryzias javanicus OX=123683 GN=OJAV_G00080110	92	221	5.72	37	0.0121478	-2.21	GO:0003774	cytoskeletal motor activity	UniProtKB (TrEMBL),EMBL-EBI
L0R4V8	Beta-Actin (Fragment) OS=Platichthys flesus OX=8260 GN=beta-Act	6	29.4	5.48	44	1.03882e-16	-6.64	NA	NA	UniProtKB (TrEMBL),EMBL-EBI
A0A8B9H437	Collagen, type VI, alpha 3 OS=Astyanax mexicanus OX=7994	3	164.8	6.99	2	0.0147079	-2.16	NA	NA	UniProtKB (TrEMBL),EMBL-EBI
A0A9D3NLM0	Troponin I OS=Hemibagrus wyckioides OX=337641 GN=KOW79_012356	4	46.2	9.23	12	0.0187233	-2.09	GO:0005861	troponin complex	UniProtKB (TrEMBL),EMBL-EBI
A0A556TLE8	Cellular retinoic acid-binding protein 1 OS=Bagarius yarrelli OX=175774 GN=Baya_1540	5	15.6	6.65	39	0.0663648	-1.36	GO:0008289	lipid binding	UniProtKB (TrEMBL),EMBL-EBI
A0A6J2WGU3	LOW QUALITY PROTEIN: titin-like OS=Chanos chanos OX=29144 GN=LOC115823589	21	3202.4	6.29	1	0.180214	-1.13	GO:0004672	protein kinase activity	UniProtKB (TrEMBL),EMBL-EBI
A0A9Q1FLG0	Myosin heavy chain OS=Synaphobranchus kaupii OX=118154 GN=SKAU_G00174830	18	220.8	5.83	12	0.00125553	-2.3	GO:0003774	cytoskeletal motor activity	UniProtKB (TrEMBL),EMBL-EBI
A0A3P8V670	Collagen, type XII, alpha 1b OS=Cynoglossus semilaevis OX=244447 GN=COL12A1	7	380.5	6.01	2	0.187986	-1.3	GO:0005576	extracellular region	UniProtKB (TrEMBL),EMBL-EBI
A0A8C1NQE2	Myosin heavy chain, fast skeletal muscle-like OS=Cyprinus carpio OX=7962	23	210	5.67	14	0.0494576	-1.79	GO:0003774	cytoskeletal motor activity	UniProtKB (TrEMBL),EMBL-EBI
A0A671U9N8	creatine kinase OS=Sparus aurata OX=8175 GN=CKM	7	46.5	7.62	24	0.146055	-1.1	GO:0004111	creatine kinase activity	UniProtKB (TrEMBL),EMBL-EBI
A0A8C1LLY8	5'-nucleotidase, cytosolic IB b OS=Cyprinus carpio OX=7962	2	46.5	8.24	6	0.000238856	-2.5	GO:0000166	nucleotide binding	UniProtKB (TrEMBL),EMBL-EBI
A0A6P6R7E5	Collagen alpha-1(XII) chain-like isoform X1 OS=Carassius auratus OX=7957 GN=LOC113116982	14	337.2	5.66	4	0.0115679	-2.23	GO:0005576	extracellular region	UniProtKB (TrEMBL),EMBL-EBI
A0A8P4K6E1	Myosin heavy chain, fast skeletal muscle OS=Dicentrarchus labrax OX=13489	8	205.9	5.62	6	0.00720595	-2.35	GO:0003774	cytoskeletal motor activity	UniProtKB (TrEMBL),EMBL-EBI
A0AAD5B4U4	Myomesin-1 isoform X3 OS=Silurus asotus OX=30991 GN=C0J50_3243	4	189.6	6.76	4	0.172729	-1	NA	NA	UniProtKB (TrEMBL),EMBL-EBI
A0A672PYC2	Nebulin OS=Sinocyclocheilus grahami OX=75366 GN=NEB	9	702.7	9.28	6	0.102054	-1.25	GO:0003779	actin binding	UniProtKB (TrEMBL),EMBL-EBI
A0AA88MC27	Alpha-1 type I collagen OS=Channa striata OX=64152 GN=Q5P01_016730	2	136.8	5.63	2	0.00444898	-2.12	NA	NA	UniProtKB (TrEMBL),EMBL-EBI
A0A8C4FUF1	Heat shock cognate 70 kDa protein OS=Denticeps clupeoides OX=299321 GN=LOC114782977	3	71.8	5.52	10	0.0488199	-1.8	GO:0005524	ATP binding	UniProtKB (TrEMBL),EMBL-EBI
A0A3Q1JL66	Actin, alpha cardiac muscle 1 OS=Anabas testudineus OX=64144	40	42	5.39	85	0.067306	-1.69	NA	NA	UniProtKB (TrEMBL),EMBL-EBI
A0A9D3RMB1	Mimecan OS=Anguilla anguilla OX=7936 GN=ANANG_G00248480	2	32.8	5.53	6	0.0258179	-2	NA	NA	UniProtKB (TrEMBL),EMBL-EBI
A0A9D3Q375	Uncharacterized protein OS=Megalops atlanticus OX=7932 GN=MATL_G00098310	9	39.8	5.15	48	0.000122113	-2.91	NA	NA	UniProtKB (TrEMBL),EMBL-EBI
A0AAD7SQD1	Myosin heavy chain OS=Aldrovandia affinis OX=143900 GN=AAFF_G00292500	12	223	5.66	4	0.141812	-1.41	NA	NA	UniProtKB (TrEMBL),EMBL-EBI
A0A9D3NYG7	Titin OS=Hemibagrus wyckioides OX=337641 GN=KOW79_004806	30	3485.8	6.61	1	0.104576	-1.53	GO:0004672	protein kinase activity	UniProtKB (TrEMBL),EMBL-EBI
A0A5N5L3J2	Myosin motor domain-containing protein OS=Pangasianodon hypophthalmus OX=310915 GN=PHYPO_G00111090	70	218.6	6.01	30	0.0235691	-2.03	GO:0003774	cytoskeletal motor activity	UniProtKB (TrEMBL),EMBL-EBI
A0A8X7XIR2	SPTB2 protein (Fragment) OS=Polypterus senegalus OX=55291 GN=Sptbn1_0	3	300.1	6.13	1	1.03882e-16	-6.64	GO:0003779	actin binding	UniProtKB (TrEMBL),EMBL-EBI
A0A8B9L349	Collagen, type XII, alpha 1b OS=Astyanax mexicanus OX=7994	9	385.6	6.02	3	0.0683683	-1.68	GO:0005576	extracellular region	UniProtKB (TrEMBL),EMBL-EBI
A0A0P7TY12	Myosin light chain 3 skeletal muscle-like (Fragment) OS=Scleropages formosus OX=113540 GN=Z043_115197	10	19.2	4.77	43	0.245668	-1.19	GO:0005509	calcium ion binding	UniProtKB (TrEMBL),EMBL-EBI
A0A8P4JYL5	Myosin tail domain-containing protein OS=Dicentrarchus labrax OX=13489	9	130.7	5.22	7	0.102779	-1.53	GO:0016459	myosin complex	UniProtKB (TrEMBL),EMBL-EBI
A0A5N5N4S1	AAA+ ATPase domain-containing protein OS=Pangasianodon hypophthalmus OX=310915 GN=PHYPO_G00018710	2	543.9	6.52	1	0.0716922	-1.53	GO:0005524	ATP binding	UniProtKB (TrEMBL),EMBL-EBI
A0A667ZYR1	Myosin-6-like OS=Myripristis murdjan OX=586833 GN=MYH6	42	224.2	5.73	17	0.286794	-1.11	GO:0003774	cytoskeletal motor activity	UniProtKB (TrEMBL),EMBL-EBI
E3TBP9	Histone H2A OS=Ictalurus furcatus OX=66913 GN=H2AZ	3	13.6	10.73	25	0.113401	-1.11	GO:0000786	nucleosome	UniProtKB (TrEMBL),EMBL-EBI
A0A6F9C1E3	Myosin motor domain-containing protein OS=Coregonus sp. 'balchen' OX=861768 GN=CSTEINMANNI_LOCUS3426994	15	295.7	5.88	5	0.00497811	-2.16	GO:0003774	cytoskeletal motor activity	UniProtKB (TrEMBL),EMBL-EBI
A0A5N5JY19	Myosin motor domain-containing protein OS=Pangasianodon hypophthalmus OX=310915 GN=PHYPO_G00160600	51	221.7	5.66	23	0.0452809	-1.82	GO:0003774	cytoskeletal motor activity	UniProtKB (TrEMBL),EMBL-EBI
A0A5N5PHQ8	Actinin alpha 3b OS=Pangasianodon hypophthalmus OX=310915 GN=PHYPO_G00190800	16	103.8	5.22	25	0.144283	-1.41	GO:0003779	actin binding	UniProtKB (TrEMBL),EMBL-EBI
A0A9D3ST74	Myosin-binding protein C, fast-type-like OS=Hemibagrus wyckioides OX=337641 GN=KOW79_001164	9	125.1	6.21	9	0.00168288	-2.72	NA	NA	UniProtKB (TrEMBL),EMBL-EBI
A0A6P6Q4M5	Titin isoform X29 OS=Carassius auratus OX=7957 GN=ttn	16	3089.5	6.33	1	0.0295082	-1.51	GO:0004672	protein kinase activity	UniProtKB (TrEMBL),EMBL-EBI
A0A7D4Y5M8	Collagen type I alpha 1a OS=Megalobrama amblycephala OX=75352	6	137.1	5.58	7	0.000319744	-2.41	GO:0005201	extracellular matrix structural constituent	UniProtKB (TrEMBL),EMBL-EBI
A0AAE0QVQ5	VWFA domain-containing protein OS=Hemibagrus guttatus OX=175788 GN=QTP70_017179	2	109.1	7.56	3	1.51922e-05	-3.69	NA	NA	UniProtKB (TrEMBL),EMBL-EBI
A0A553R9L0	VWFA domain-containing protein OS=Danionella translucida OX=623744 GN=DNTS_030259	2	55.9	5.77	5	0.00945479	-1.83	NA	NA	UniProtKB (TrEMBL),EMBL-EBI
