# Supplementary material for: Nature’s grip: Unveiling the architecture and proteomics of the adhesive organ of a hill stream catfish, Pterygoplichthys disjunctivus
Source: PLoS One. 2025 Oct 9;20(10):e0333933. doi: 10.1371/journal.pone.0333933 (PMC12510517; doi:10.1371/journal.pone.0333933)
Supplement: S5 Table — Abbreviation: OS, species; OX, taxonomic identifier; GN, gene name. a Proteins values considered significant (p-adjusted value ≤ 0.05). (XLSX) [file pone.0333933.s005.XLSX]

## Sheet: Sheet1
Accession No.	Description ((Protein Name; OS, Species; OX, Taxonomic identifier; GN, Gene name)	Abundance Ratio Adj. P-Value: (Sample) / (Control)a
A0A6P8V9P9	LOW QUALITY PROTEIN: periplakin OS=Gymnodraco acuticeps OX=8218 GN=ppl	1.03882e-16
A0A8B9JM15	Peroxiredoxin-2 OS=Astyanax mexicanus OX=7994 GN=PRDX1	1.03882e-16
A0A8C1S0Q6	Matrilin 1 OS=Cyprinus carpio OX=7962	1.03882e-16
A0A9W7WCC4	Myosin-7-like OS=Triplophysa rosa OX=992332 GN=IRJ41_014634	1.03882e-16
A0A3B4CW36	Tenascin C OS=Pygocentrus nattereri OX=42514	1.03882e-16
W5ZLY4	creatine kinase OS=Campylomormyrus compressirostris OX=389352	1.03882e-16
A0A8T3DA66	Cysteine and glycine-rich protein 1 OS=Albula goreensis OX=1534307 GN=AGOR_G00139990	1.03882e-16
A0A8C9S670	Keratin, type II cytoskeletal 8-like OS=Scleropages formosus OX=113540 GN=LOC108918180	1.03882e-16
A0A8T3CHU6	Mitogen-activated protein kinase OS=Albula goreensis OX=1534307 GN=AGOR_G00228840	1.03882e-16
A0A8J4XH17	Keratin, type I cytoskeletal 19-like OS=Clarias magur OX=1594786 GN=DAT39_000327	1.03882e-16
A0A556V6V4	Desmoplakin OS=Bagarius yarrelli OX=175774 GN=Baya_13680	1.03882e-16
A0A5C6PJE7	rRNA 2'-O-methyltransferase fibrillarin (Fragment) OS=Takifugu flavidus OX=433684 GN=D4764_10G0009920	1.03882e-16
A0A6P8GSU2	Actin-related protein 3 OS=Clupea harengus OX=7950 GN=LOC105900701	1.03882e-16
A0AAD5FQ31	interstitial collagenase (Fragment) OS=Silurus asotus OX=30991 GN=C0J50_16028	1.03882e-16
A0A8C7V1X7	Ubiquilin 4 OS=Oncorhynchus mykiss OX=8022	1.03882e-16
A0AAD7RSL1	Glyceraldehyde-3-phosphate dehydrogenase OS=Aldrovandia affinis OX=143900 GN=AAFF_G00119630	1.03882e-16
A0AAD8Z0Q5	EF-hand domain-containing protein OS=Electrophorus voltai OX=2609070 GN=P4O66_015098	1.03882e-16
A0AAD5A073	Methionine aminopeptidase (Fragment) OS=Silurus asotus OX=30991 GN=C0J50_7394	1.03882e-16
A0A3B1JF96	Peripherin OS=Astyanax mexicanus OX=7994	1.03882e-16
A0A2D0QGT2	Clathrin light chain OS=Ictalurus punctatus OX=7998 GN=clta	1.03882e-16
A0A3B4E037	Filamin-A-like OS=Pygocentrus nattereri OX=42514 GN=FLNA	1.11668e-16
A0A3P8Y8B9	Heat shock protein 90, alpha (cytosolic), class A member 1, tandem duplicate 2 OS=Esox lucius OX=8010	1.11668e-16
A0AA88M7B1	Optineurin OS=Tachysurus vachellii OX=175792 GN=Q7C36_015642	1.11668e-16
A0A3B4CW36	Tenascin C OS=Pygocentrus nattereri OX=42514	1.11668e-16
A0A3Q1G091	EMAP like 2 OS=Acanthochromis polyacanthus OX=80966	1.11668e-16
A0A9D3M589	Myosin-7 OS=Anguilla anguilla OX=7936 GN=ANANG_G00173980	1.11668e-16
A0AAD9DY42	Ferritin OS=Electrophorus voltai OX=2609070 GN=P4O66_007786	1.11668e-16
A0A8T3DA66	Cysteine and glycine-rich protein 1 OS=Albula goreensis OX=1534307 GN=AGOR_G00139990	1.11668e-16
A0A8T3CHU6	Mitogen-activated protein kinase OS=Albula goreensis OX=1534307 GN=AGOR_G00228840	1.11668e-16
A0A9Q1D3L0	creatine kinase OS=Conger conger OX=82655 GN=COCON_G00187250	1.11668e-16
A0A668A7H6	Transcription factor BTF3 OS=Myripristis murdjan OX=586833 GN=LOC115375163	1.11668e-16
A0A1S3NKA6	Dihydropyrimidinase-related protein 2 OS=Salmo salar OX=8030 GN=LOC106579880	1.11668e-16
A0A6P8GSU2	Actin-related protein 3 OS=Clupea harengus OX=7950 GN=LOC105900701	1.11668e-16
A0AAD5FQ31	interstitial collagenase (Fragment) OS=Silurus asotus OX=30991 GN=C0J50_16028	1.11668e-16
A0AAD7RSL1	Glyceraldehyde-3-phosphate dehydrogenase OS=Aldrovandia affinis OX=143900 GN=AAFF_G00119630	1.11668e-16
A0A5N5JWC6	FYVE-type domain-containing protein OS=Pangasianodon hypophthalmus OX=310915 GN=PHYPO_G00159810	1.11668e-16
A0A5N5LHN7	Inter-alpha-trypsin inhibitor heavy chain H2 OS=Pangasianodon hypophthalmus OX=310915 GN=PHYPO_G00088380	7.38165e-09
A0AAD7T2I4	Myosin heavy chain 7 OS=Aldrovandia affinis OX=143900 GN=AAFF_G00092500	2.08304e-08
A0A672M7M3	Myosin-7-like OS=Sinocyclocheilus grahami OX=75366 GN=LOC107560368	1.08175e-07
A0A9D3THT1	IF rod domain-containing protein OS=Megalops atlanticus OX=7932 GN=MATL_G00014430	0.000496823
A0AA88MUA2	LIM zinc-binding domain-containing protein OS=Tachysurus vachellii OX=175792 GN=Q7C36_011540	0.00049915
A0A8J4XAU3	Fibulin-1 (Fragment) OS=Clarias magur OX=1594786 GN=fbln1	0.00322028
A0A0P7WJH6	Peroxiredoxin-2 OS=Scleropages formosus OX=113540 GN=Z043_117832	0.00625326
A0A5N5LHN7	Inter-alpha-trypsin inhibitor heavy chain H2 OS=Pangasianodon hypophthalmus OX=310915 GN=PHYPO_G00088380	0.0262559
A0A0P7WEZ1	Myosin-6-like (Fragment) OS=Scleropages formosus OX=113540 GN=Z043_122258	0.0269245
A0A4W4GRI9	Fibulin-1 OS=Electrophorus electricus OX=8005 GN=fbln1	0.0295026
A0A0P7WJH6	Peroxiredoxin-2 OS=Scleropages formosus OX=113540 GN=Z043_117832	0.0305007
A0A3B4E4Y2	Desmoplakin OS=Pygocentrus nattereri OX=42514 GN=DSP	0.0313358
A0AA88MUA2	LIM zinc-binding domain-containing protein OS=Tachysurus vachellii OX=175792 GN=Q7C36_011540	0.0352902
A0A2D0PIR8	Inter-alpha-trypsin inhibitor heavy chain H3 OS=Ictalurus punctatus OX=7998 GN=itih3a.2	0.0452578
A0A3B4C6W9	Hemoglobin cathodic subunit beta-like OS=Pygocentrus nattereri OX=42514	0.0457919
W5KCL9	Keratin, type I cytoskeletal 19-like OS=Astyanax mexicanus OX=7994	0.0539723
A0A3B1IEH5	Tropomyosin 1 OS=Astyanax mexicanus OX=7994 GN=TPM1	0.0559384
A0A9D3THT1	IF rod domain-containing protein OS=Megalops atlanticus OX=7932 GN=MATL_G00014430	0.0574484
A0AAE0Q4B5	Apolipoprotein A-I OS=Hemibagrus guttatus OX=175788 GN=QTP70_001696	0.0607051
A0A2D0T1L1	Neurofilament medium polypeptide OS=Ictalurus punctatus OX=7998 GN=nefma	0.0639374
A0A5N5MG65	Calponin OS=Pangasianodon hypophthalmus OX=310915 GN=PHYPO_G00045090	0.065711
A0A8J4XAU3	Fibulin-1 (Fragment) OS=Clarias magur OX=1594786 GN=fbln1	0.0668705
A0A8M3B016	Uncharacterized protein LOC767716 isoform X1 OS=Danio rerio OX=7955 GN=krt1-c5	0.0905531
A0A3Q1B7Q8	Neuroblast differentiation-associated protein AHNAK-like OS=Amphiprion ocellaris OX=80972	0.123268
A0A671UF95	Prostaglandin reductase 1 OS=Sparus aurata OX=8175 GN=LOC115589231	0.12465
A0A9D3SAY1	Globin domain-containing protein OS=Hemibagrus wyckioides OX=337641 GN=KOW79_019193	0.125589
A0A5N5JTK4	Complement component C9 OS=Pangasianodon hypophthalmus OX=310915 GN=PHYPO_G00160560	0.131499
A0A9Q1I0N4	Serotransferrin OS=Carassius cuvieri OX=52617 GN=TF	0.142384
A0AAD9DKW9	Serpin domain-containing protein OS=Electrophorus voltai OX=2609070 GN=P4O66_023111	0.14924
A0A3B4BXK8	Heat shock protein beta-1 OS=Pygocentrus nattereri OX=42514	0.171219
E3TFU8	Annexin OS=Ictalurus punctatus OX=7998 GN=ANXA1	0.171378
A0A3Q3EI53	Protein disulfide-isomerase OS=Labrus bergylta OX=56723	0.204145
A0A1A8R5A4	Annexin OS=Nothobranchius rachovii OX=451742 GN=ANXA1A	0.223446
Q7T1G7	Serotransferrin OS=Conger conger OX=82655 GN=COCON_G00088450	0.231711
A0A8J4XB95	Desmoplakin-like isoform X1 (Fragment) OS=Clarias magur OX=1594786 GN=dsp	0.247394
A0A5A9MZP2	EF-hand domain-containing protein OS=Triplophysa tibetana OX=1572043 GN=E1301_Tti006999	0.26052
A0A2D0RRM4	Junction plakoglobin a isoform X1 OS=Ictalurus punctatus OX=7998 GN=jupa	0.261082
A0AAE0Q4B5	Apolipoprotein A-I OS=Hemibagrus guttatus OX=175788 GN=QTP70_001696	0.264316
A0A8C1UQG5	ATP synthase subunit beta OS=Cyprinus carpio OX=7962	0.265626
A0A4W4HRE9	Myosin, light chain 13 OS=Electrophorus electricus OX=8005 GN=myl13	0.268371
A0A7N8XWM9	Keratin, type II cytoskeletal 8-like OS=Mastacembelus armatus OX=205130	0.270831
A0A8C1UQG5	ATP synthase subunit beta OS=Cyprinus carpio OX=7962	0.288253
A0A668A7H6	Transcription factor BTF3 OS=Myripristis murdjan OX=586833 GN=LOC115375163	0.289098
A0AAD5B7I7	Ig-like domain-containing protein (Fragment) OS=Silurus asotus OX=30991 GN=C0J50_8238	0.303193
