# Supplementary material for: Nature’s grip: Unveiling the architecture and proteomics of the adhesive organ of a hill stream catfish, Pterygoplichthys disjunctivus
Source: PLoS One. 2025 Oct 9;20(10):e0333933. doi: 10.1371/journal.pone.0333933 (PMC12510517; doi:10.1371/journal.pone.0333933)
Supplement: S7 Table — Note: The abbreviations of the protein names used in the protein interaction map are shown in Fig 7b, as assigned by STRING v12.0. Abbreviation: OS, species; OX, taxonomic identifier; GN, gene name. For proteins for which STRING did not provide abbreviations, “NA” has been indicated. a Human Counterpart UniProtKB Accession Numbers. b Abbreviations assigned by STRING. (XLSX) [file pone.0333933.s007.XLSX]

## Sheet: Sheet1
Accession No.	Description (Protein Name; OS, Species; OX, Taxonomic identifier; GN, Gene name)	Human Counterpart UniProtKB Accession Numbera	STRING Abbrevationb
A0A6P8V9P9	LOW QUALITY PROTEIN: periplakin OS=Gymnodraco acuticeps OX=8218 GN=ppl	O60437	PPL
A0A8B9JM15	Peroxiredoxin-2 OS=Astyanax mexicanus OX=7994 GN=PRDX1	P32119	PRDX2
A0A8C1S0Q6	Matrilin 1 OS=Cyprinus carpio OX=7962	O00339	MATN2
A0A9W7WCC4	Myosin-7-like OS=Triplophysa rosa OX=992332 GN=IRJ41_014634	P12883	MYH7
A0A3B4CW36	Tenascin C OS=Pygocentrus nattereri OX=42514	J3QSU6	TNC
W5ZLY4	creatine kinase OS=Campylomormyrus compressirostris OX=389352	P12277	CKB
A0A8T3DA66	Cysteine and glycine-rich protein 1 OS=Albula goreensis OX=1534307 GN=AGOR_G00139990	P21291	CSRP1
A0A8C9S670	Keratin, type II cytoskeletal 8-like OS=Scleropages formosus OX=113540 GN=LOC108918180	P05787	KRT8
A0A8T3CHU6	Mitogen-activated protein kinase OS=Albula goreensis OX=1534307 GN=AGOR_G00228840	L7RXH5	MAPK3
A0A8J4XH17	Keratin, type I cytoskeletal 19-like OS=Clarias magur OX=1594786 GN=DAT39_000327	P08727	KRT19
A0A556V6V4	Desmoplakin OS=Bagarius yarrelli OX=175774 GN=Baya_13680	P15924	DSP
A0A5C6PJE7	rRNA 2'-O-methyltransferase fibrillarin (Fragment) OS=Takifugu flavidus OX=433684 GN=D4764_10G0009920	A0AAD3D7I8	NA
A0A6P8GSU2	Actin-related protein 3 OS=Clupea harengus OX=7950 GN=LOC105900701	P61158	ACTR3
A0AAD5FQ31	interstitial collagenase (Fragment) OS=Silurus asotus OX=30991 GN=C0J50_16028	P03956	MMP1
A0A8C7V1X7	Ubiquilin 4 OS=Oncorhynchus mykiss OX=8022	Q9UMX0	UBQLN1
A0AAD7RSL1	Glyceraldehyde-3-phosphate dehydrogenase OS=Aldrovandia affinis OX=143900 GN=AAFF_G00119630	P04406	GAPDH
A0AAD8Z0Q5	EF-hand domain-containing protein OS=Electrophorus voltai OX=2609070 GN=P4O66_015098	Q9H4M9	EHD1
A0AAD5A073	Methionine aminopeptidase (Fragment) OS=Silurus asotus OX=30991 GN=C0J50_7394	Q96B43	NA
A0A3B1JF96	Peripherin OS=Astyanax mexicanus OX=7994	P41219	PRPH
A0A2D0QGT2	Clathrin light chain OS=Ictalurus punctatus OX=7998 GN=clta	H0Y9Q6	CLTB
A0A3B4E037	Filamin-A-like OS=Pygocentrus nattereri OX=42514 GN=FLNA	P21333	FLNA
A0A3P8Y8B9	Heat shock protein 90, alpha (cytosolic), class A member 1, tandem duplicate 2 OS=Esox lucius OX=8010	P07900	HSP90AA1
A0AA88M7B1	Optineurin OS=Tachysurus vachellii OX=175792 GN=Q7C36_015642	Q96CV9	OPTN
A0A3B4CW36	Tenascin C OS=Pygocentrus nattereri OX=42514	J3QSU6	TNC
A0A3Q1G091	EMAP like 2 OS=Acanthochromis polyacanthus OX=80966	O95834	EML2
A0A9D3M589	Myosin-7 OS=Anguilla anguilla OX=7936 GN=ANANG_G00173980	P12883	MYH7
A0AAD9DY42	Ferritin OS=Electrophorus voltai OX=2609070 GN=P4O66_007786	Q6S4P3	FTL
A0A8T3DA66	Cysteine and glycine-rich protein 1 OS=Albula goreensis OX=1534307 GN=AGOR_G00139990	P21291	CSRP1
A0A8T3CHU6	Mitogen-activated protein kinase OS=Albula goreensis OX=1534307 GN=AGOR_G00228840	L7RXH5	MAPK3
A0A9Q1D3L0	creatine kinase OS=Conger conger OX=82655 GN=COCON_G00187250	P12277	CKB
A0A668A7H6	Transcription factor BTF3 OS=Myripristis murdjan OX=586833 GN=LOC115375163	P20290	BTF3
A0A1S3NKA6	Dihydropyrimidinase-related protein 2 OS=Salmo salar OX=8030 GN=LOC106579880	Q16555	DPYSL2
A0A6P8GSU2	Actin-related protein 3 OS=Clupea harengus OX=7950 GN=LOC105900701	P61158	ACTR3
A0AAD5FQ31	interstitial collagenase (Fragment) OS=Silurus asotus OX=30991 GN=C0J50_16028	P03956	MMP1
A0AAD7RSL1	Glyceraldehyde-3-phosphate dehydrogenase OS=Aldrovandia affinis OX=143900 GN=AAFF_G00119630	P04406	GAPDH
A0A5N5JWC6	FYVE-type domain-containing protein OS=Pangasianodon hypophthalmus OX=310915 GN=PHYPO_G00159810	Q96P53	WDFY2
A0A5N5LHN7	Inter-alpha-trypsin inhibitor heavy chain H2 OS=Pangasianodon hypophthalmus OX=310915 GN=PHYPO_G00088380	P19823	ITIH2
A0AAD7T2I4	Myosin heavy chain 7 OS=Aldrovandia affinis OX=143900 GN=AAFF_G00092500	P12883	MYH7
A0A672M7M3	Myosin-7-like OS=Sinocyclocheilus grahami OX=75366 GN=LOC107560368	P12883	MYH7
A0A9D3THT1	IF rod domain-containing protein OS=Megalops atlanticus OX=7932 GN=MATL_G00014430	A0A140TA62	MYH7
A0AA88MUA2	LIM zinc-binding domain-containing protein OS=Tachysurus vachellii OX=175792 GN=Q7C36_011540	Q96IF1	AJUBA
A0A8J4XAU3	Fibulin-1 (Fragment) OS=Clarias magur OX=1594786 GN=fbln1	P23142	FBLN1
A0A0P7WJH6	Peroxiredoxin-2 OS=Scleropages formosus OX=113540 GN=Z043_117832	P32119	PRDX2
A0A5N5LHN7	Inter-alpha-trypsin inhibitor heavy chain H2 OS=Pangasianodon hypophthalmus OX=310915 GN=PHYPO_G00088380	P19823	ITIH2
A0A0P7WEZ1	Myosin-6-like (Fragment) OS=Scleropages formosus OX=113540 GN=Z043_122258	P13533	MYH6
A0A4W4GRI9	Fibulin-1 OS=Electrophorus electricus OX=8005 GN=fbln1	P23142	FBLN1
A0A0P7WJH6	Peroxiredoxin-2 OS=Scleropages formosus OX=113540 GN=Z043_117832	P32119	PRDX2
A0A3B4E4Y2	Desmoplakin OS=Pygocentrus nattereri OX=42514 GN=DSP	P15924	DSP
A0AA88MUA2	LIM zinc-binding domain-containing protein OS=Tachysurus vachellii OX=175792 GN=Q7C36_011540	Q96IF1	AJUBA
A0A2D0PIR8	Inter-alpha-trypsin inhibitor heavy chain H3 OS=Ictalurus punctatus OX=7998 GN=itih3a.2	P19823	ITIH2
A0A3B4C6W9	Hemoglobin cathodic subunit beta-like OS=Pygocentrus nattereri OX=42514	P68871	HBB
W5KCL9	Keratin, type I cytoskeletal 19-like OS=Astyanax mexicanus OX=7994	P08727	KRT19
A0A3B1IEH5	Tropomyosin 1 OS=Astyanax mexicanus OX=7994 GN=TPM1	P09493	TPM1
A0A9D3THT1	IF rod domain-containing protein OS=Megalops atlanticus OX=7932 GN=MATL_G00014430	A0A140TA62	LOC100653049
A0AAE0Q4B5	Apolipoprotein A-I OS=Hemibagrus guttatus OX=175788 GN=QTP70_001696	P02647	APOA1
A0A2D0T1L1	Neurofilament medium polypeptide OS=Ictalurus punctatus OX=7998 GN=nefma	P07197	NEFM
A0A5N5MG65	Calponin OS=Pangasianodon hypophthalmus OX=310915 GN=PHYPO_G00045090	P51911	CNN
A0A8J4XAU3	Fibulin-1 (Fragment) OS=Clarias magur OX=1594786 GN=fbln1	P23142	FBLN1
A0A8M3B016	Uncharacterized protein LOC767716 isoform X1 OS=Danio rerio OX=7955 GN=krt1-c5	NA	NA
A0A3Q1B7Q8	Neuroblast differentiation-associated protein AHNAK-like OS=Amphiprion ocellaris OX=80972	Q09666	AHNAK
A0A671UF95	Prostaglandin reductase 1 OS=Sparus aurata OX=8175 GN=LOC115589231	Q14914	PTGR1
A0A9D3SAY1	Globin domain-containing protein OS=Hemibagrus wyckioides OX=337641 GN=KOW79_019193	A0AA75LVZ2	NA
A0A5N5JTK4	Complement component C9 OS=Pangasianodon hypophthalmus OX=310915 GN=PHYPO_G00160560	P02748	C9
A0A9Q1I0N4	Serotransferrin OS=Carassius cuvieri OX=52617 GN=TF	P02787	TF
A0AAD9DKW9	Serpin domain-containing protein OS=Electrophorus voltai OX=2609070 GN=P4O66_023111	H7C004	SERPINB10
A0A3B4BXK8	Heat shock protein beta-1 OS=Pygocentrus nattereri OX=42514	P04792	HSPB1
E3TFU8	Annexin OS=Ictalurus punctatus OX=7998 GN=ANXA1	A0A4D5RAT3	NA
A0A3Q3EI53	Protein disulfide-isomerase OS=Labrus bergylta OX=56723	P07237	P4HB
A0A1A8R5A4	Annexin OS=Nothobranchius rachovii OX=451742 GN=ANXA1A	A0A4D5RAT3	NA
Q7T1G7	Serotransferrin OS=Conger conger OX=82655 GN=COCON_G00088450	P02787	TF
A0A8J4XB95	Desmoplakin-like isoform X1 (Fragment) OS=Clarias magur OX=1594786 GN=dsp	P15924	DSP
A0A5A9MZP2	EF-hand domain-containing protein OS=Triplophysa tibetana OX=1572043 GN=E1301_Tti006999	Q9H4M9	EHD1
A0A2D0RRM4	Junction plakoglobin a isoform X1 OS=Ictalurus punctatus OX=7998 GN=jupa	Q9PVF7	jupa
A0AAE0Q4B5	Apolipoprotein A-I OS=Hemibagrus guttatus OX=175788 GN=QTP70_001696	P02647	APOA1
A0A8C1UQG5	ATP synthase subunit beta OS=Cyprinus carpio OX=7962	Q0QEN7	ATP5B
A0A4W4HRE9	Myosin, light chain 13 OS=Electrophorus electricus OX=8005 GN=myl13	Q9UKX3	MYH13
A0A7N8XWM9	Keratin, type II cytoskeletal 8-like OS=Mastacembelus armatus OX=205130	P05787	KRT8
A0A8C1UQG5	ATP synthase subunit beta OS=Cyprinus carpio OX=7962	Q0QEN7	ATP5B
A0A668A7H6	Transcription factor BTF3 OS=Myripristis murdjan OX=586833 GN=LOC115375163	P20290	BTF3
A0AAD5B7I7	Ig-like domain-containing protein (Fragment) OS=Silurus asotus OX=30991 GN=C0J50_8238	Q6GMX0	NA
